# Supplementary material for: TaxiBGC: a Taxonomy-Guided Approach for Profiling Experimentally Characterized Microbial Biosynthetic Gene Clusters and Secondary Metabolite Production Potential in Metagenomes
Source: mSystems. 2022 Nov 15;7(6):e00925-22. doi: 10.1128/msystems.00925-22 (PMC9765181; doi:10.1128/msystems.00925-22)
Supplement: TABLE S1 [file msystems.00925-22-s0003.xlsx]

## Sheet: Table S1
Table S1. BGCs, SMs, and taxonomies in the TaxiBGC reference database.
MIBiG BGC ID	BGC class	RiPP subclass	Secondary metabolite(s) known to be encoded for by the BGC	Kingdom	Phylum	Class	Order	Family	Genus	Species
BGC0000001	Polyketide	-	abyssomicin C, atrop-abyssomicin C	k__Bacteria	p__Actinobacteria	c__Actinobacteria	o__Micromonosporales	f__Micromonosporaceae	g__Verrucosispora	s__Verrucosispora_maris
BGC0000002	Polyketide	-	aculeximycin	k__Bacteria	p__Actinobacteria	c__Actinobacteria	o__Pseudonocardiales	f__Pseudonocardiaceae	g__Kutzneria	s__Kutzneria_albida
BGC0000004	Polyketide	-	aflatoxin G1	k__Eukaryota	p__Ascomycota	c__Eurotiomycetes	o__Eurotiales	f__Aspergillaceae	g__Aspergillus	s__Aspergillus_oryzae
BGC0000005	Polyketide	-	aflatoxin	k__Eukaryota	p__Ascomycota	c__Eurotiomycetes	o__Eurotiales	f__Aspergillaceae	g__Aspergillus	s__Aspergillus_parasiticus
BGC0000006	Polyketide	-	aflatoxin	k__Eukaryota	p__Ascomycota	c__Eurotiomycetes	o__Eurotiales	f__Aspergillaceae	g__Aspergillus	s__Aspergillus_flavus
BGC0000007	Polyketide	-	aflatoxin	k__Eukaryota	p__Ascomycota	c__Eurotiomycetes	o__Eurotiales	f__Aspergillaceae	g__Aspergillus	s__Aspergillus_flavus
BGC0000008	Polyketide	-	aflatoxin	k__Eukaryota	p__Ascomycota	c__Eurotiomycetes	o__Eurotiales	f__Aspergillaceae	g__Aspergillus	s__Aspergillus_flavus
BGC0000009	Polyketide	-	aflatoxin	k__Eukaryota	p__Ascomycota	c__Eurotiomycetes	o__Eurotiales	f__Aspergillaceae	g__Aspergillus	s__Aspergillus_nomius
BGC0000010	Polyketide	-	aflatoxin	k__Eukaryota	p__Ascomycota	c__Eurotiomycetes	o__Eurotiales	f__Aspergillaceae	g__Aspergillus	s__Aspergillus_flavus
BGC0000011	Polyketide	-	sterigmatocystin	k__Eukaryota	p__Ascomycota	c__Eurotiomycetes	o__Eurotiales	f__Aspergillaceae	g__Aspergillus	s__Aspergillus_ochraceoroseus
BGC0000013	Polyketide	-	alternariol	k__Eukaryota	p__Ascomycota	c__Eurotiomycetes	o__Eurotiales	f__Aspergillaceae	g__Aspergillus	s__Aspergillus_nidulans
BGC0000014	Polyketide	-	ambruticin	k__Bacteria	p__Proteobacteria	c__Deltaproteobacteria	o__Myxococcales	f__Polyangiaceae	g__Sorangium	s__Sorangium_cellulosum
BGC0000016	Other	-	amphotericin B	k__Bacteria	p__Actinobacteria	c__Actinobacteria	o__Streptomycetales	f__Streptomycetaceae	g__Streptomyces	s__Streptomyces_nodosus
BGC0000017	Alkaloid/Polyketide	-	anatoxin-a, homoanatoxin-a	k__Bacteria	p__Cyanobacteria	c__Cyanobacteria_unclassified	o__Oscillatoriales	f__Microcoleaceae	g__Kamptonema	s__Oscillatoria_sp_PCC_6506
BGC0000020	Polyketide	-	ansamitocin P-3, maytansine	k__Bacteria	p__Actinobacteria	c__Actinobacteria	o__Pseudonocardiales	f__Pseudonocardiaceae	g__Actinosynnema	s__Actinosynnema_pretiosum
BGC0000022	Polyketide	-	asperfuranone	k__Eukaryota	p__Ascomycota	c__Eurotiomycetes	o__Eurotiales	f__Aspergillaceae	g__Aspergillus	s__Aspergillus_nidulans
BGC0000023	Polyketide	-	aurafuron A	k__Bacteria	p__Proteobacteria	c__Deltaproteobacteria	o__Myxococcales	f__Archangiaceae	g__Stigmatella	s__Stigmatella_aurantiaca
BGC0000025	Polyketide	-	avermectin	k__Bacteria	p__Actinobacteria	c__Actinobacteria	o__Streptomycetales	f__Streptomycetaceae	g__Streptomyces	s__Streptomyces_avermitilis
BGC0000026	Saccharide	-	avilamycin A, avilamycin C	k__Bacteria	p__Actinobacteria	c__Actinobacteria	o__Streptomycetales	f__Streptomycetaceae	g__Streptomyces	s__Streptomyces_viridochromogenes
BGC0000031	Polyketide	-	borrelidin	k__Bacteria	p__Actinobacteria	c__Actinobacteria	o__Streptomycetales	f__Streptomycetaceae	g__Streptomyces	s__Streptomyces_parvulus
BGC0000032	Polyketide	-	A23187	k__Bacteria	p__Actinobacteria	c__Actinobacteria	o__Streptomycetales	f__Streptomycetaceae	g__Streptomyces	s__Streptomyces_chartreusis
BGC0000033	Polyketide	-	calicheamicin	k__Bacteria	p__Actinobacteria	c__Actinobacteria	o__Micromonosporales	f__Micromonosporaceae	g__Micromonospora	s__Micromonospora_echinospora
BGC0000037	Polyketide	-	cichorine	k__Eukaryota	p__Ascomycota	c__Eurotiomycetes	o__Eurotiales	f__Aspergillaceae	g__Aspergillus	s__Aspergillus_nidulans
BGC0000038	Polyketide	-	coelimycin P1	k__Bacteria	p__Actinobacteria	c__Actinobacteria	o__Streptomycetales	f__Streptomycetaceae	g__Streptomyces	s__Streptomyces_coelicolor
BGC0000043	Polyketide	-	curacin A	k__Bacteria	p__Cyanobacteria	c__Cyanobacteria_unclassified	o__Oscillatoriales	f__Oscillatoriaceae	g__Moorea	s__Moorea_producens
BGC0000044	Polyketide	-	dawenol	k__Bacteria	p__Proteobacteria	c__Deltaproteobacteria	o__Myxococcales	f__Archangiaceae	g__Stigmatella	s__Stigmatella_aurantiaca
BGC0000045	Polyketide	-	dehydrocurvularin	k__Eukaryota	p__Ascomycota	c__Eurotiomycetes	o__Eurotiales	f__Aspergillaceae	g__Aspergillus	s__Aspergillus_terreus
BGC0000054	Polyketide	-	erythromycin	k__Bacteria	p__Actinobacteria	c__Actinobacteria	o__Propionibacteriales	f__Nocardioidaceae	g__Aeromicrobium	s__Aeromicrobium_erythreum
BGC0000055	Polyketide/Saccharide	-	erythromycin A, erythromycin B, erythromycin C, erythromycin D	k__Bacteria	p__Actinobacteria	c__Actinobacteria	o__Pseudonocardiales	f__Pseudonocardiaceae	g__Saccharopolyspora	s__Saccharopolyspora_erythraea
BGC0000057	Polyketide	-	F9775A, F9775B, orsellinic acid	k__Eukaryota	p__Ascomycota	c__Eurotiomycetes	o__Eurotiales	f__Aspergillaceae	g__Aspergillus	s__Aspergillus_nidulans
BGC0000059	Polyketide	-	filipin	k__Bacteria	p__Actinobacteria	c__Actinobacteria	o__Streptomycetales	f__Streptomycetaceae	g__Streptomyces	s__Streptomyces_avermitilis
BGC0000066	Polyketide	-	geldanamycin	k__Bacteria	p__Actinobacteria	c__Actinobacteria	o__Streptomycetales	f__Streptomycetaceae	g__Streptomyces	s__Streptomyces_hygroscopicus
BGC0000067	Polyketide	-	geldanamycin	k__Bacteria	p__Actinobacteria	c__Actinobacteria	o__Streptomycetales	f__Streptomycetaceae	g__Streptomyces	s__Streptomyces_hygroscopicus
BGC0000068	Polyketide	-	geldanamycin	k__Bacteria	p__Actinobacteria	c__Actinobacteria	o__Streptomycetales	f__Streptomycetaceae	g__Streptomyces	s__Streptomyces_hygroscopicus
BGC0000069	Polyketide	-	gephyronic acid	k__Bacteria	p__Proteobacteria	c__Deltaproteobacteria	o__Myxococcales	f__Archangiaceae	g__Archangium	s__Archangium_violaceum
BGC0000074	Polyketide	-	herbimycin A	k__Bacteria	p__Actinobacteria	c__Actinobacteria	o__Streptomycetales	f__Streptomycetaceae	g__Streptomyces	s__Streptomyces_hygroscopicus
BGC0000080	Polyketide	-	jerangolid A, jerangolid D	k__Bacteria	p__Proteobacteria	c__Deltaproteobacteria	o__Myxococcales	f__Polyangiaceae	g__Sorangium	s__Sorangium_cellulosum
BGC0000088	Polyketide	-	monacolin K	k__Eukaryota	p__Ascomycota	c__Eurotiomycetes	o__Eurotiales	f__Aspergillaceae	g__Aspergillus	s__Aspergillus_terreus
BGC0000090	Polyketide	-	macbecin, macbecin II	k__Bacteria	p__Actinobacteria	c__Actinobacteria	o__Pseudonocardiales	f__Pseudonocardiaceae	g__Actinosynnema	s__Actinosynnema_pretiosum
BGC0000094	Polyketide/Saccharide	-	methymycin	k__Bacteria	p__Actinobacteria	c__Actinobacteria	o__Streptomycetales	f__Streptomycetaceae	g__Streptomyces	s__Streptomyces_venezuelae
BGC0000101	Polyketide	-	emodin, monodictyphenone, shamixanthone	k__Eukaryota	p__Ascomycota	c__Eurotiomycetes	o__Eurotiales	f__Aspergillaceae	g__Aspergillus	s__Aspergillus_nidulans
BGC0000103	Polyketide	-	mycolactone B	k__Bacteria	p__Actinobacteria	c__Actinobacteria	o__Corynebacteriales	f__Mycobacteriaceae	g__Mycobacterium	s__Mycobacterium_ulcerans
BGC0000107	Polyketide	-	naphthopyrone	k__Eukaryota	p__Ascomycota	c__Eurotiomycetes	o__Eurotiales	f__Aspergillaceae	g__Aspergillus	s__Aspergillus_nidulans
BGC0000108	Polyketide	-	natamycin	k__Bacteria	p__Actinobacteria	c__Actinobacteria	o__Streptomycetales	f__Streptomycetaceae	g__Streptomyces	s__Streptomyces_chattanoogensis
BGC0000109	Polyketide	-	LL-F28249α	k__Bacteria	p__Actinobacteria	c__Actinobacteria	o__Streptomycetales	f__Streptomycetaceae	g__Streptomyces	s__Streptomyces_cyaneogriseus
BGC0000113	Polyketide	-	niddamycin	k__Bacteria	p__Actinobacteria	c__Actinobacteria	o__Streptomycetales	f__Streptomycetaceae	g__Streptomyces	s__Streptomyces_caelestis
BGC0000114	Polyketide	-	nigericin	k__Bacteria	p__Actinobacteria	c__Actinobacteria	o__Streptomycetales	f__Streptomycetaceae	g__Streptomyces	s__Streptomyces_violaceusniger
BGC0000115	Polyketide/Saccharide	-	nystatin A1	k__Bacteria	p__Actinobacteria	c__Actinobacteria	o__Streptomycetales	f__Streptomycetaceae	g__Streptomyces	s__Streptomyces_noursei
BGC0000116	Polyketide	-	nystatin-like Pseudonocardia polyene	k__Bacteria	p__Actinobacteria	c__Actinobacteria	o__Pseudonocardiales	f__Pseudonocardiaceae	g__Pseudonocardia	s__Pseudonocardia_autotrophica
BGC0000117	Polyketide	-	oligomycin	k__Bacteria	p__Actinobacteria	c__Actinobacteria	o__Streptomycetales	f__Streptomycetaceae	g__Streptomyces	s__Streptomyces_avermitilis
BGC0000118	Polyketide	-	pactamycin	k__Bacteria	p__Actinobacteria	c__Actinobacteria	o__Streptomycetales	f__Streptomycetaceae	g__Streptomyces	s__Streptomyces_pactum
BGC0000119	Polyketide/Saccharide	-	7-deoxypactamycin	k__Bacteria	p__Actinobacteria	c__Actinobacteria	o__Streptomycetales	f__Streptomycetaceae	g__Streptomyces	s__Streptomyces_pactum
BGC0000125	Polyketide	-	pimaricin	k__Bacteria	p__Actinobacteria	c__Actinobacteria	o__Streptomycetales	f__Streptomycetaceae	g__Streptomyces	s__Streptomyces_natalensis
BGC0000126	Polyketide	-	pladienolide B	k__Bacteria	p__Actinobacteria	c__Actinobacteria	o__Streptomycetales	f__Streptomycetaceae	g__Streptomyces	s__Streptomyces_platensis
BGC0000129	Polyketide	-	pyripyropene A	k__Eukaryota	p__Ascomycota	c__Eurotiomycetes	o__Eurotiales	f__Aspergillaceae	g__Aspergillus	s__Aspergillus_fumigatus
BGC0000130	Polyketide	-	pyrrolomycin A, pyrrolomycin B, pyrrolomycin C, pyrrolomycin D	k__Bacteria	p__Actinobacteria	c__Actinobacteria	o__Streptomycetales	f__Streptomycetaceae	g__Streptomyces	s__Streptomyces_vitaminophilus
BGC0000133	Polyketide	-	quartromicin A1	k__Bacteria	p__Actinobacteria	c__Actinobacteria	o__Pseudonocardiales	f__Pseudonocardiaceae	g__Amycolatopsis	s__Amycolatopsis_orientalis
BGC0000136	Polyketide	-	rifamycin	k__Bacteria	p__Actinobacteria	c__Actinobacteria	o__Pseudonocardiales	f__Pseudonocardiaceae	g__Amycolatopsis	s__Amycolatopsis_mediterranei
BGC0000137	Polyketide	-	rifamycin	k__Bacteria	p__Actinobacteria	c__Actinobacteria	o__Micromonosporales	f__Micromonosporaceae	g__Salinispora	s__Salinispora_arenicola
BGC0000142	Polyketide	-	salinilactam	k__Bacteria	p__Actinobacteria	c__Actinobacteria	o__Micromonosporales	f__Micromonosporaceae	g__Salinispora	s__Salinispora_tropica
BGC0000143	Polyketide	-	salinomycin	k__Bacteria	p__Actinobacteria	c__Actinobacteria	o__Streptomycetales	f__Streptomycetaceae	g__Streptomyces	s__Streptomyces_albus
BGC0000144	Polyketide	-	salinomycin	k__Bacteria	p__Actinobacteria	c__Actinobacteria	o__Streptomycetales	f__Streptomycetaceae	g__Streptomyces	s__Streptomyces_albus
BGC0000145	Polyketide	-	salinosporamide A	k__Bacteria	p__Actinobacteria	c__Actinobacteria	o__Micromonosporales	f__Micromonosporaceae	g__Salinispora	s__Salinispora_tropica
BGC0000147	Polyketide	-	soraphen A	k__Bacteria	p__Proteobacteria	c__Deltaproteobacteria	o__Myxococcales	f__Polyangiaceae	g__Sorangium	s__Sorangium_cellulosum
BGC0000148	Polyketide	-	A83543A	k__Bacteria	p__Actinobacteria	c__Actinobacteria	o__Pseudonocardiales	f__Pseudonocardiaceae	g__Saccharopolyspora	s__Saccharopolyspora_spinosa
BGC0000149	Polyketide	-	spirangien O	k__Bacteria	p__Proteobacteria	c__Deltaproteobacteria	o__Myxococcales	f__Polyangiaceae	g__Sorangium	s__Sorangium_cellulosum
BGC0000150	NRP/Polyketide	-	sporolide A, sporolide B	k__Bacteria	p__Actinobacteria	c__Actinobacteria	o__Micromonosporales	f__Micromonosporaceae	g__Salinispora	s__Salinispora_tropica
BGC0000151	Polyketide/Saccharide	-	stambomycin A, stambomycin B, stambomycin C, stambomycin D	k__Bacteria	p__Actinobacteria	c__Actinobacteria	o__Streptomycetales	f__Streptomycetaceae	g__Streptomyces	s__Streptomyces_ambofaciens
BGC0000152	Polyketide	-	sterigmatocystin	k__Eukaryota	p__Ascomycota	c__Eurotiomycetes	o__Eurotiales	f__Aspergillaceae	g__Aspergillus	s__Aspergillus_nidulans
BGC0000153	NRP/Polyketide	-	stigmatellin	k__Bacteria	p__Proteobacteria	c__Deltaproteobacteria	o__Myxococcales	f__Archangiaceae	g__Stigmatella	s__Stigmatella_aurantiaca
BGC0000156	Polyketide	-	1-(2,3,5,10-tetrahydroxy-7-methoxy-4-oxo-1,2,3,4-tetrahydroanthracen-2-yl)pentane-2,4-dione, desmethyl TAN-1612, TAN-1612	k__Eukaryota	p__Ascomycota	c__Eurotiomycetes	o__Eurotiales	f__Aspergillaceae	g__Aspergillus	s__Aspergillus_niger
BGC0000158	Polyketide	-	tautomycetin	k__Bacteria	p__Actinobacteria	c__Actinobacteria	o__Streptomycetales	f__Streptomycetaceae	g__Streptomyces	s__Streptomyces_griseochromogenes
BGC0000160	Polyketide	-	terreic acid	k__Eukaryota	p__Ascomycota	c__Eurotiomycetes	o__Eurotiales	f__Aspergillaceae	g__Aspergillus	s__Aspergillus_terreus
BGC0000161	Polyketide	-	isoterrein	k__Eukaryota	p__Ascomycota	c__Eurotiomycetes	o__Eurotiales	f__Aspergillaceae	g__Aspergillus	s__Aspergillus_terreus
BGC0000162	Polyketide	-	tetrocarcin A	k__Bacteria	p__Actinobacteria	c__Actinobacteria	o__Micromonosporales	f__Micromonosporaceae	g__Micromonospora	s__Micromonospora_chalcea
BGC0000166	Polyketide	-	tylactone	k__Bacteria	p__Actinobacteria	c__Actinobacteria	o__Streptomycetales	f__Streptomycetaceae	g__Streptomyces	s__Streptomyces_fradiae
BGC0000170	Polyketide	-	yanuthone D	k__Eukaryota	p__Ascomycota	c__Eurotiomycetes	o__Eurotiales	f__Aspergillaceae	g__Aspergillus	s__Aspergillus_niger
BGC0000171	Polyketide	-	9-methylstreptimidone	k__Bacteria	p__Actinobacteria	c__Actinobacteria	o__Streptomycetales	f__Streptomycetaceae	g__Streptomyces	s__Streptomyces_himastatinicus
BGC0000172	Polyketide	-	basiliskamide A, basiliskamide B	k__Bacteria	p__Firmicutes	c__Bacilli	o__Bacillales	f__Paenibacillaceae	g__Brevibacillus	s__Brevibacillus_laterosporus
BGC0000173	Polyketide	-	bongkrekic acid, isobongkrekic acid	k__Bacteria	p__Proteobacteria	c__Betaproteobacteria	o__Burkholderiales	f__Burkholderiaceae	g__Burkholderia	s__Burkholderia_gladioli
BGC0000177	Polyketide	-	13-epi-dorrigocin A, dorrigocin A, dorrigocin B, iso-migrastatin, migrastatin	k__Bacteria	p__Actinobacteria	c__Actinobacteria	o__Streptomycetales	f__Streptomycetaceae	g__Streptomyces	s__Streptomyces_platensis
BGC0000178	Polyketide	-	elansolid A1	k__Bacteria	p__Bacteroidetes	c__Chitinophagia	o__Chitinophagales	f__Chitinophagaceae	g__Chitinophaga	s__Chitinophaga_sancti
BGC0000179	Polyketide	-	etnangien	k__Bacteria	p__Proteobacteria	c__Deltaproteobacteria	o__Myxococcales	f__Polyangiaceae	g__Sorangium	s__Sorangium_cellulosum
BGC0000180	Polyketide	-	legioliulin	k__Bacteria	p__Proteobacteria	c__Gammaproteobacteria	o__Legionellales	f__Legionellaceae	g__Legionella	s__Legionella_parisiensis
BGC0000184	Polyketide	-	sorangicin A	k__Bacteria	p__Proteobacteria	c__Deltaproteobacteria	o__Myxococcales	f__Polyangiaceae	g__Sorangium	s__Sorangium_cellulosum
BGC0000185	Polyketide	-	tartrolon	k__Bacteria	p__Proteobacteria	c__Gammaproteobacteria	o__Cellvibrionales	f__Cellvibrionaceae	g__Teredinibacter	s__Teredinibacter_turnerae
BGC0000186	NRP/Polyketide	-	thailandamide, thailandamide lactone	k__Bacteria	p__Proteobacteria	c__Betaproteobacteria	o__Burkholderiales	f__Burkholderiaceae	g__Burkholderia	s__Burkholderia_thailandensis
BGC0000187	Polyketide	-	asukamycin	k__Bacteria	p__Actinobacteria	c__Actinobacteria	o__Streptomycetales	f__Streptomycetaceae	g__Streptomyces	s__Streptomyces_nodosus
BGC0000188	Alkaloid	-	decarbamoylsaxitoxin, gonyautoxin 2, gonyautoxin 3, neosaxitoxin, saxitoxin	k__Bacteria	p__Cyanobacteria	c__Cyanobacteria_unclassified	o__Nostocales	f__Aphanizomenonaceae	g__Cylindrospermopsis	s__Cylindrospermopsis_raciborskii
BGC0000189	Polyketide	-	3-(2'-acetoxy-3'-oxo-4'-methylhexyl)-indole, 3-(2'-acetoxy-3'-oxo-4'-methylpentyl)-indole, 3-(2'-hydroxy-3'-oxo-4'-methylhexyl)-indole, 3-(2'-hydroxy-3'-oxo-4'-methylpentyl)-indole	k__Bacteria	p__Proteobacteria	c__Gammaproteobacteria	o__Enterobacterales	f__Morganellaceae	g__Xenorhabdus	s__Xenorhabdus_bovienii
BGC0000194	Polyketide	-	actinorhodin	k__Bacteria	p__Actinobacteria	c__Actinobacteria	o__Streptomycetales	f__Streptomycetaceae	g__Streptomyces	s__Streptomyces_coelicolor
BGC0000196	Polyketide	-	AQ-256, AQ-270a, AQ-284a	k__Bacteria	p__Proteobacteria	c__Gammaproteobacteria	o__Enterobacterales	f__Morganellaceae	g__Photorhabdus	s__Photorhabdus_laumondii
BGC0000198	Polyketide/Saccharide	-	arenimycin A	k__Bacteria	p__Actinobacteria	c__Actinobacteria	o__Micromonosporales	f__Micromonosporaceae	g__Salinispora	s__Salinispora_arenicola
BGC0000203	Polyketide	-	BE-7585A	k__Bacteria	p__Actinobacteria	c__Actinobacteria	o__Pseudonocardiales	f__Pseudonocardiaceae	g__Amycolatopsis	s__Amycolatopsis_orientalis
BGC0000207	Polyketide	-	chartreusin	k__Bacteria	p__Actinobacteria	c__Actinobacteria	o__Streptomycetales	f__Streptomycetaceae	g__Streptomyces	s__Streptomyces_chartreusis
BGC0000208	Polyketide	-	chelocardin	k__Bacteria	p__Actinobacteria	c__Actinobacteria	o__Pseudonocardiales	f__Pseudonocardiaceae	g__Amycolatopsis	s__Amycolatopsis_sulphurea
BGC0000209	Polyketide	-	chlortetracycline	k__Bacteria	p__Actinobacteria	c__Actinobacteria	o__Streptomycetales	f__Streptomycetaceae	g__Kitasatospora	s__Kitasatospora_aureofaciens
BGC0000210	Polyketide/Saccharide	-	chromomycin A3	k__Bacteria	p__Actinobacteria	c__Actinobacteria	o__Streptomycetales	f__Streptomycetaceae	g__Streptomyces	s__Streptomyces_griseus
BGC0000212	Polyketide	-	cinerubin B	k__Bacteria	p__Actinobacteria	c__Actinobacteria	o__Streptomycetales	f__Streptomycetaceae	g__Streptomyces	s__Streptomyces_sp_SPB074
BGC0000214	Polyketide	-	cosmomycin B	k__Bacteria	p__Actinobacteria	c__Actinobacteria	o__Streptomycetales	f__Streptomycetaceae	g__Streptomyces	s__Streptomyces_olindensis
BGC0000218	Polyketide	-	doxorubicin	k__Bacteria	p__Actinobacteria	c__Actinobacteria	o__Streptomycetales	f__Streptomycetaceae	g__Streptomyces	s__Streptomyces_peucetius
BGC0000219	Polyketide/Saccharide	-	elloramycin	k__Bacteria	p__Actinobacteria	c__Actinobacteria	o__Streptomycetales	f__Streptomycetaceae	g__Streptomyces	s__Streptomyces_olivaceus
BGC0000224	Polyketide	-	fredericamycin A	k__Bacteria	p__Actinobacteria	c__Actinobacteria	o__Streptomycetales	f__Streptomycetaceae	g__Streptomyces	s__Streptomyces_griseus
BGC0000226	Polyketide	-	gilvocarcin V	k__Bacteria	p__Actinobacteria	c__Actinobacteria	o__Streptomycetales	f__Streptomycetaceae	g__Streptomyces	s__Streptomyces_griseoflavus
BGC0000227	Polyketide	-	granaticin	k__Bacteria	p__Actinobacteria	c__Actinobacteria	o__Streptomycetales	f__Streptomycetaceae	g__Streptomyces	s__Streptomyces_violaceoruber
BGC0000228	Polyketide	-	granaticin	k__Bacteria	p__Actinobacteria	c__Actinobacteria	o__Streptomycetales	f__Streptomycetaceae	g__Streptomyces	s__Streptomyces_violaceoruber
BGC0000231	Polyketide	-	griseusin	k__Bacteria	p__Actinobacteria	c__Actinobacteria	o__Streptomycetales	f__Streptomycetaceae	g__Streptomyces	s__Streptomyces_griseus
BGC0000233	Polyketide	-	hedamycin	k__Bacteria	p__Actinobacteria	c__Actinobacteria	o__Streptomycetales	f__Streptomycetaceae	g__Streptomyces	s__Streptomyces_griseoruber
BGC0000234	Polyketide	-	jadomycin	k__Bacteria	p__Actinobacteria	c__Actinobacteria	o__Streptomycetales	f__Streptomycetaceae	g__Streptomyces	s__Streptomyces_venezuelae
BGC0000241	Polyketide/Saccharide	-	lomaiviticin A, lomaiviticin C, lomaiviticin D, lomaiviticin E	k__Bacteria	p__Actinobacteria	c__Actinobacteria	o__Micromonosporales	f__Micromonosporaceae	g__Salinispora	s__Salinispora_tropica
BGC0000243	Polyketide	-	macrotetrolide	k__Bacteria	p__Actinobacteria	c__Actinobacteria	o__Streptomycetales	f__Streptomycetaceae	g__Streptomyces	s__Streptomyces_griseus
BGC0000244	Polyketide	-	macrotetrolide	k__Bacteria	p__Actinobacteria	c__Actinobacteria	o__Streptomycetales	f__Streptomycetaceae	g__Streptomyces	s__Streptomyces_griseus
BGC0000252	Polyketide	-	nonactin	k__Bacteria	p__Actinobacteria	c__Actinobacteria	o__Streptomycetales	f__Streptomycetaceae	g__Streptomyces	s__Streptomyces_griseus
BGC0000254	Polyketide	-	oxytetracycline	k__Bacteria	p__Actinobacteria	c__Actinobacteria	o__Streptomycetales	f__Streptomycetaceae	g__Streptomyces	s__Streptomyces_rimosus
BGC0000259	Polyketide	-	prodigiosin	k__Bacteria	p__Proteobacteria	c__Gammaproteobacteria	o__Enterobacterales	f__Yersiniaceae	g__Serratia	s__Serratia_marcescens
BGC0000260	Polyketide	-	prodigiosin	k__Bacteria	p__Proteobacteria	c__Gammaproteobacteria	o__Oceanospirillales	f__Hahellaceae	g__Hahella	s__Hahella_chejuensis
BGC0000264	Polyketide	-	resistoflavine, resistomycin	k__Bacteria	p__Actinobacteria	c__Actinobacteria	o__Streptomycetales	f__Streptomycetaceae	g__Streptomyces	s__Streptomyces_resistomycificus
BGC0000266	Polyketide	-	collinomycin	k__Bacteria	p__Actinobacteria	c__Actinobacteria	o__Streptomycetales	f__Streptomycetaceae	g__Streptomyces	s__Streptomyces_collinus
BGC0000271	Polyketide	-	spore pigment	k__Bacteria	p__Actinobacteria	c__Actinobacteria	o__Streptomycetales	f__Streptomycetaceae	g__Streptomyces	s__Streptomyces_avermitilis
BGC0000272	Polyketide	-	spore pigment	k__Bacteria	p__Actinobacteria	c__Actinobacteria	o__Streptomycetales	f__Streptomycetaceae	g__Streptomyces	s__Streptomyces_collinus
BGC0000275	Polyketide	-	tetracenomycin C	k__Bacteria	p__Actinobacteria	c__Actinobacteria	o__Streptomycetales	f__Streptomycetaceae	g__Streptomyces	s__Streptomyces_glaucescens
BGC0000277	Polyketide	-	urdamycin	k__Bacteria	p__Actinobacteria	c__Actinobacteria	o__Streptomycetales	f__Streptomycetaceae	g__Streptomyces	s__Streptomyces_fradiae
BGC0000278	Polyketide	-	urdamycin	k__Bacteria	p__Actinobacteria	c__Actinobacteria	o__Streptomycetales	f__Streptomycetaceae	g__Streptomyces	s__Streptomyces_fradiae
BGC0000282	Polyketide	-	alkylresorcinol	k__Bacteria	p__Actinobacteria	c__Actinobacteria	o__Streptomycetales	f__Streptomycetaceae	g__Streptomyces	s__Streptomyces_griseus
BGC0000284	Polyketide	-	phenolic lipids	k__Bacteria	p__Proteobacteria	c__Gammaproteobacteria	o__Pseudomonadales	f__Pseudomonadaceae	g__Azotobacter	s__Azotobacter_vinelandii
BGC0000285	Polyketide/Saccharide	-	3,3'-diflaviolin, flaviolin, flaviolin rhamnoside	k__Bacteria	p__Actinobacteria	c__Actinobacteria	o__Pseudonocardiales	f__Pseudonocardiaceae	g__Saccharopolyspora	s__Saccharopolyspora_erythraea
BGC0000290	NRP	-	A-47934	k__Bacteria	p__Actinobacteria	c__Actinobacteria	o__Streptomycetales	f__Streptomycetaceae	g__Streptomyces	s__Streptomyces_toyocaensis
BGC0000291	NRP	-	A54145	k__Bacteria	p__Actinobacteria	c__Actinobacteria	o__Streptomycetales	f__Streptomycetaceae	g__Streptomyces	s__Streptomyces_fradiae
BGC0000292	NRP	-	acetylaranotin	k__Eukaryota	p__Ascomycota	c__Eurotiomycetes	o__Eurotiales	f__Aspergillaceae	g__Aspergillus	s__Aspergillus_terreus
BGC0000293	NRP	-	acetylaszonalenin	k__Eukaryota	p__Ascomycota	c__Eurotiomycetes	o__Eurotiales	f__Aspergillaceae	g__Aspergillus	s__Aspergillus_fischeri
BGC0000294	NRP	-	acinetobactin	k__Bacteria	p__Proteobacteria	c__Gammaproteobacteria	o__Pseudomonadales	f__Moraxellaceae	g__Acinetobacter	s__Acinetobacter_baumannii
BGC0000295	NRP	-	acinetoferrin	k__Bacteria	p__Proteobacteria	c__Gammaproteobacteria	o__Pseudomonadales	f__Moraxellaceae	g__Acinetobacter	s__Acinetobacter_haemolyticus
BGC0000296	NRP	-	actinomycin D	k__Bacteria	p__Actinobacteria	c__Actinobacteria	o__Streptomycetales	f__Streptomycetaceae	g__Streptomyces	s__Streptomyces_anulatus
BGC0000297	NRP/Polyketide/Saccharide	-	aeruginoside 126A, aeruginoside 126B	k__Bacteria	p__Cyanobacteria	c__Cyanobacteria_unclassified	o__Oscillatoriales	f__Microcoleaceae	g__Planktothrix	s__Planktothrix_agardhii
BGC0000298	NRP	-	aeruginosin 98-A, aeruginosin 98-B, aeruginosin 98-C	k__Bacteria	p__Cyanobacteria	c__Cyanobacteria_unclassified	o__Chroococcales	f__Microcystaceae	g__Microcystis	s__Microcystis_aeruginosa
BGC0000299	NRP	-	alterochromide A, bromoalterochromide A, dibromoalterochromide A, alterochromide B, bromoalterochromide B, dibromoalterochromide B, alterochromide A', bromoalterochromide A', dibromoalterochromide A', alterochromide B', bromoalterochromide B', dibromoalterochromide B', alterochromide A'', bromoalterochromide A'', alterochromide B'', bromoalterochromide B''	k__Bacteria	p__Proteobacteria	c__Gammaproteobacteria	o__Alteromonadales	f__Pseudoalteromonadaceae	g__Pseudoalteromonas	s__Pseudoalteromonas_piscicida
BGC0000301	NRP	-	anabaenopeptin 908, anabaenopeptin 915	k__Bacteria	p__Cyanobacteria	c__Cyanobacteria_unclassified	o__Oscillatoriales	f__Microcoleaceae	g__Planktothrix	s__Planktothrix_agardhii
BGC0000306	NRP	-	arylomycin	k__Bacteria	p__Actinobacteria	c__Actinobacteria	o__Streptomycetales	f__Streptomycetaceae	g__Streptomyces	s__Streptomyces_filamentosus
BGC0000308	NRP	-	aureusimine	k__Bacteria	p__Firmicutes	c__Bacilli	o__Bacillales	f__Staphylococcaceae	g__Staphylococcus	s__Staphylococcus_aureus
BGC0000314	NRP/Polyketide/Saccharide	-	bromoalterochromide A	k__Bacteria	p__Proteobacteria	c__Gammaproteobacteria	o__Alteromonadales	f__Pseudoalteromonadaceae	g__Pseudoalteromonas	s__Pseudoalteromonas_piscicida
BGC0000315	NRP	-	CDA1b, CDA2a, CDA2b, CDA3a, CDA3b, CDA4a, CDA4b	k__Bacteria	p__Actinobacteria	c__Actinobacteria	o__Streptomycetales	f__Streptomycetaceae	g__Streptomyces	s__Streptomyces_coelicolor
BGC0000319	NRP	-	cephamycin C	k__Bacteria	p__Actinobacteria	c__Actinobacteria	o__Streptomycetales	f__Streptomycetaceae	g__Streptomyces	s__Streptomyces_clavuligerus
BGC0000324	NRP	-	coelibactin	k__Bacteria	p__Actinobacteria	c__Actinobacteria	o__Streptomycetales	f__Streptomycetaceae	g__Streptomyces	s__Streptomyces_coelicolor
BGC0000325	NRP	-	coelichelin	k__Bacteria	p__Actinobacteria	c__Actinobacteria	o__Streptomycetales	f__Streptomycetaceae	g__Streptomyces	s__Streptomyces_coelicolor
BGC0000326	NRP	-	isocomplestatin	k__Bacteria	p__Actinobacteria	c__Actinobacteria	o__Streptomycetales	f__Streptomycetaceae	g__Streptomyces	s__Streptomyces_lavendulae
BGC0000327	NRP	-	netropsin	k__Bacteria	p__Actinobacteria	c__Actinobacteria	o__Streptomycetales	f__Streptomycetaceae	g__Streptomyces	s__Streptomyces_ambofaciens
BGC0000330	NRP	-	cupriachelin	k__Bacteria	p__Proteobacteria	c__Betaproteobacteria	o__Burkholderiales	f__Burkholderiaceae	g__Cupriavidus	s__Cupriavidus_necator
BGC0000331	NRP	-	cyanopeptolin	k__Bacteria	p__Cyanobacteria	c__Cyanobacteria_unclassified	o__Oscillatoriales	f__Microcoleaceae	g__Planktothrix	s__Planktothrix_agardhii
BGC0000333	NRP	-	cyclomarin D	k__Bacteria	p__Actinobacteria	c__Actinobacteria	o__Micromonosporales	f__Micromonosporaceae	g__Salinispora	s__Salinispora_arenicola
BGC0000335	NRP	-	cystomanamide A, cystomanamide B, cystomanamide C, cystomanamide D	k__Bacteria	p__Proteobacteria	c__Deltaproteobacteria	o__Myxococcales	f__Archangiaceae	g__Cystobacter	s__Cystobacter_fuscus
BGC0000336	NRP	-	daptomycin	k__Bacteria	p__Actinobacteria	c__Actinobacteria	o__Streptomycetales	f__Streptomycetaceae	g__Streptomyces	s__Streptomyces_filamentosus
BGC0000344	NRP	-	entolysin	k__Bacteria	p__Proteobacteria	c__Gammaproteobacteria	o__Pseudomonadales	f__Pseudomonadaceae	g__Pseudomonas	s__Pseudomonas_entomophila
BGC0000345	NRP/Polyketide	-	eponemycin	k__Bacteria	p__Actinobacteria	c__Actinobacteria	o__Streptomycetales	f__Streptomycetaceae	g__Streptomyces	s__Streptomyces_hygroscopicus
BGC0000349	NRP	-	erythrochelin	k__Bacteria	p__Actinobacteria	c__Actinobacteria	o__Pseudonocardiales	f__Pseudonocardiaceae	g__Saccharopolyspora	s__Saccharopolyspora_erythraea
BGC0000351	NRP	-	exochelin	k__Bacteria	p__Actinobacteria	c__Actinobacteria	o__Corynebacteriales	f__Mycobacteriaceae	g__Mycolicibacterium	s__Mycolicibacterium_smegmatis
BGC0000354	NRP	-	friulimicin A, friulimicin B, friulimicin C, friulimicin D	k__Bacteria	p__Actinobacteria	c__Actinobacteria	o__Micromonosporales	f__Micromonosporaceae	g__Actinoplanes	s__Actinoplanes_friuliensis
BGC0000355	NRP	-	fumiquinazoline A, fumiquinazoline C, fumiquinazoline D	k__Eukaryota	p__Ascomycota	c__Eurotiomycetes	o__Eurotiales	f__Aspergillaceae	g__Aspergillus	s__Aspergillus_fumigatus
BGC0000356	Alkaloid/NRP	-	brevianamide F, demethoxyfumitremorgin C, fumitremorgin B, fumitremorgin c, tryprostatin A, tryprostatin B, verruculogen	k__Eukaryota	p__Ascomycota	c__Eurotiomycetes	o__Eurotiales	f__Aspergillaceae	g__Aspergillus	s__Aspergillus_fumigatus
BGC0000359	NRP	-	fuscachelin A, fuscachelin B, fuscachelin C	k__Bacteria	p__Actinobacteria	c__Actinobacteria	o__Streptosporangiales	f__Nocardiopsaceae	g__Thermobifida	s__Thermobifida_fusca
BGC0000361	NRP	-	gliotoxin, bisdethiobis(methylthio)gliotoxin	k__Eukaryota	p__Ascomycota	c__Eurotiomycetes	o__Eurotiales	f__Aspergillaceae	g__Aspergillus	s__Aspergillus_fumigatus
BGC0000362	NRP	-	glycopeptidolipid	k__Bacteria	p__Actinobacteria	c__Actinobacteria	o__Corynebacteriales	f__Mycobacteriaceae	g__Mycobacterium	s__Mycobacterium_avium
BGC0000363	NRP	-	glycopeptidolipid	k__Bacteria	p__Actinobacteria	c__Actinobacteria	o__Corynebacteriales	f__Mycobacteriaceae	g__Mycobacteroides	s__Mycobacteroides_chelonae
BGC0000364	NRP	-	glycopeptidolipid	k__Bacteria	p__Actinobacteria	c__Actinobacteria	o__Corynebacteriales	f__Mycobacteriaceae	g__Mycobacteroides	s__Mycobacteroides_abscessus
BGC0000365	NRP	-	glycopeptidolipid	k__Bacteria	p__Actinobacteria	c__Actinobacteria	o__Corynebacteriales	f__Mycobacteriaceae	g__Mycolicibacterium	s__Mycolicibacterium_smegmatis
BGC0000367	NRP	-	gramicidin	k__Bacteria	p__Firmicutes	c__Bacilli	o__Bacillales	f__Paenibacillaceae	g__Brevibacillus	s__Brevibacillus_brevis
BGC0000371	NRP	-	heterobactin A, heterobactin S2	k__Bacteria	p__Actinobacteria	c__Actinobacteria	o__Corynebacteriales	f__Nocardiaceae	g__Rhodococcus	s__Rhodococcus_erythropolis
BGC0000372	NRP	-	astechrome, hexadehydroastechrome, terezine-D	k__Eukaryota	p__Ascomycota	c__Eurotiomycetes	o__Eurotiales	f__Aspergillaceae	g__Aspergillus	s__Aspergillus_fumigatus
BGC0000373	NRP	-	holomycin	k__Bacteria	p__Actinobacteria	c__Actinobacteria	o__Streptomycetales	f__Streptomycetaceae	g__Streptomyces	s__Streptomyces_clavuligerus
BGC0000374	NRP	-	hormaomycin, hormaomycin A1, hormaomycin A2, hormaomycin A3, hormaomycin A4, hormaomycin A5, hormaomycin A6	k__Bacteria	p__Actinobacteria	c__Actinobacteria	o__Streptomycetales	f__Streptomycetaceae	g__Streptomyces	s__Streptomyces_griseoflavus
BGC0000378	NRP	-	kutzneride 2	k__Bacteria	p__Actinobacteria	c__Actinobacteria	o__Pseudonocardiales	f__Pseudonocardiaceae	g__Kutzneria	s__Kutzneria_sp_744
BGC0000379	NRP	-	glycinocin A	k__Bacteria	p__Actinobacteria	c__Actinobacteria	o__Streptomycetales	f__Streptomycetaceae	g__Streptomyces	s__Streptomyces_viridochromogenes
BGC0000380	NRP/Polyketide	-	leupyrrin	k__Bacteria	p__Proteobacteria	c__Deltaproteobacteria	o__Myxococcales	f__Polyangiaceae	g__Sorangium	s__Sorangium_cellulosum
BGC0000383	NRP/Polyketide	-	luminmycin A	k__Bacteria	p__Proteobacteria	c__Gammaproteobacteria	o__Enterobacterales	f__Morganellaceae	g__Photorhabdus	s__Photorhabdus_laumondii
BGC0000386	NRP	-	malleobactin A, malleobactin B, malleobactin C, malleobactin D	k__Bacteria	p__Proteobacteria	c__Betaproteobacteria	o__Burkholderiales	f__Burkholderiaceae	g__Burkholderia	s__Burkholderia_thailandensis
BGC0000388	NRP	-	mannopeptimycin	k__Bacteria	p__Actinobacteria	c__Actinobacteria	o__Streptomycetales	f__Streptomycetaceae	g__Streptomyces	s__Streptomyces_hygroscopicus
BGC0000391	NRP	-	methylpendolmycin, pendolmycin	k__Bacteria	p__Actinobacteria	c__Actinobacteria	o__Streptosporangiales	f__Nocardiopsaceae	g__Marinactinospora	s__Marinactinospora_thermotolerans
BGC0000392	NRP	-	mirubactin	k__Bacteria	p__Actinobacteria	c__Actinobacteria	o__Pseudonocardiales	f__Pseudonocardiaceae	g__Actinosynnema	s__Actinosynnema_mirum
BGC0000393	NRP/Polyketide	-	myxoprincomide-c506	k__Bacteria	p__Proteobacteria	c__Deltaproteobacteria	o__Myxococcales	f__Myxococcaceae	g__Myxococcus	s__Myxococcus_xanthus
BGC0000397	NRP	-	nostocyclopeptide A2	k__Bacteria	p__Cyanobacteria	c__Cyanobacteria_unclassified	o__Nostocales	f__Nostocaceae	g__Nostoc	s__Nostoc_sp_ATCC_53789
BGC0000401	NRP	-	paenibactin	k__Bacteria	p__Firmicutes	c__Bacilli	o__Bacillales	f__Paenibacillaceae	g__Paenibacillus	s__Paenibacillus_elgii
BGC0000402	NRP	-	paenilarvins	k__Bacteria	p__Firmicutes	c__Bacilli	o__Bacillales	f__Paenibacillaceae	g__Paenibacillus	s__Paenibacillus_larvae
BGC0000403	NRP	-	pelgipeptin	k__Bacteria	p__Firmicutes	c__Bacilli	o__Bacillales	f__Paenibacillaceae	g__Paenibacillus	s__Paenibacillus_elgii
BGC0000406	NRP	-	phosphinothricintripeptide	k__Bacteria	p__Actinobacteria	c__Actinobacteria	o__Streptomycetales	f__Streptomycetaceae	g__Streptomyces	s__Streptomyces_viridochromogenes
BGC0000408	NRP	-	polymyxin	k__Bacteria	p__Firmicutes	c__Bacilli	o__Bacillales	f__Paenibacillaceae	g__Paenibacillus	s__Paenibacillus_polymyxa
BGC0000409	NRP	-	porothramycin A	k__Bacteria	p__Actinobacteria	c__Actinobacteria	o__Streptomycetales	f__Streptomycetaceae	g__Streptomyces	s__Streptomyces_albus
BGC0000416	NRP	-	rhabdopeptide 1, rhabdopeptide 2, rhabdopeptide 3, rhabdopeptide 4	k__Bacteria	p__Proteobacteria	c__Gammaproteobacteria	o__Enterobacterales	f__Morganellaceae	g__Xenorhabdus	s__Xenorhabdus_nematophila
BGC0000417	NRP	-	rhodochelin	k__Bacteria	p__Actinobacteria	c__Actinobacteria	o__Corynebacteriales	f__Nocardiaceae	g__Rhodococcus	s__Rhodococcus_jostii
BGC0000418	NRP	-	ristocetin	k__Bacteria	p__Actinobacteria	c__Actinobacteria	o__Pseudonocardiales	f__Pseudonocardiaceae	g__Amycolatopsis	s__Amycolatopsis_lurida
BGC0000419	NRP/Saccharide	-	ristomycin A	k__Bacteria	p__Actinobacteria	c__Actinobacteria	o__Pseudonocardiales	f__Pseudonocardiaceae	g__Amycolatopsis	s__Amycolatopsis_japonica
BGC0000422	NRP	-	saframycin A, saframycin B	k__Bacteria	p__Actinobacteria	c__Actinobacteria	o__Streptomycetales	f__Streptomycetaceae	g__Streptomyces	s__Streptomyces_lavendulae
BGC0000423	NRP	-	scabichelin	k__Bacteria	p__Actinobacteria	c__Actinobacteria	o__Streptomycetales	f__Streptomycetaceae	g__Streptomyces	s__Streptomyces_scabiei
BGC0000424	NRP	-	serobactin A, serobactin B, serobactin C	k__Bacteria	p__Proteobacteria	c__Betaproteobacteria	o__Burkholderiales	f__Oxalobacteraceae	g__Herbaspirillum	s__Herbaspirillum_seropedicae
BGC0000426	NRP	-	sevadicin	k__Bacteria	p__Firmicutes	c__Bacilli	o__Bacillales	f__Paenibacillaceae	g__Paenibacillus	s__Paenibacillus_larvae
BGC0000427	NRP	-	4-deoxygadusol, mycosporine glycine, shinorine	k__Bacteria	p__Cyanobacteria	c__Cyanobacteria_unclassified	o__Nostocales	f__Nostocaceae	g__Trichormus	s__Trichormus_variabilis
BGC0000430	NRP/Polyketide	-	spumigin E	k__Bacteria	p__Cyanobacteria	c__Cyanobacteria_unclassified	o__Nostocales	f__Aphanizomenonaceae	g__Nodularia	s__Nodularia_spumigena
BGC0000431	NRP	-	stenothricin	k__Bacteria	p__Actinobacteria	c__Actinobacteria	o__Streptomycetales	f__Streptomycetaceae	g__Streptomyces	s__Streptomyces_filamentosus
BGC0000442	NRP	-	terrequinone A	k__Eukaryota	p__Ascomycota	c__Eurotiomycetes	o__Eurotiales	f__Aspergillaceae	g__Aspergillus	s__Aspergillus_nidulans
BGC0000443	NRP	-	thanamycin	k__Bacteria	p__Proteobacteria	c__Gammaproteobacteria	o__Pseudomonadales	f__Pseudomonadaceae	g__Pseudomonas	s__Pseudomonas_sp_SHC52
BGC0000444	NRP	-	thaxtomin A	k__Bacteria	p__Actinobacteria	c__Actinobacteria	o__Streptomycetales	f__Streptomycetaceae	g__Streptomyces	s__Streptomyces_turgidiscabies
BGC0000446	NRP	-	9-deoxy tilivalline, dehydro tilivalline, dihydroxy-dehydro tilivalline, dihydroxy tilivalline, tilivalline	k__Bacteria	p__Proteobacteria	c__Gammaproteobacteria	o__Enterobacterales	f__Enterobacteriaceae	g__Klebsiella	s__Klebsiella_oxytoca
BGC0000449	NRP	-	tridecaptin	k__Bacteria	p__Firmicutes	c__Bacilli	o__Bacillales	f__Paenibacillaceae	g__Paenibacillus	s__Paenibacillus_terrae
BGC0000451	NRP	-	turnerbactin	k__Bacteria	p__Proteobacteria	c__Gammaproteobacteria	o__Cellvibrionales	f__Cellvibrionaceae	g__Teredinibacter	s__Teredinibacter_turnerae
BGC0000452	NRP	-	tyrocidine	k__Bacteria	p__Firmicutes	c__Bacilli	o__Bacillales	f__Paenibacillaceae	g__Brevibacillus	s__Brevibacillus_brevis
BGC0000454	NRP	-	vanchrobactin	k__Bacteria	p__Proteobacteria	c__Gammaproteobacteria	o__Vibrionales	f__Vibrionaceae	g__Vibrio	s__Vibrio_anguillarum
BGC0000455	NRP	-	vancomycin	k__Bacteria	p__Actinobacteria	c__Actinobacteria	o__Pseudonocardiales	f__Pseudonocardiaceae	g__Amycolatopsis	s__Amycolatopsis_orientalis
BGC0000457	NRP	-	vicibactin	k__Bacteria	p__Proteobacteria	c__Alphaproteobacteria	o__Rhizobiales	f__Rhizobiaceae	g__Rhizobium	s__Rhizobium_etli
BGC0000460	NRP	-	vulnibactin	k__Bacteria	p__Proteobacteria	c__Gammaproteobacteria	o__Vibrionales	f__Vibrionaceae	g__Vibrio	s__Vibrio_vulnificus
BGC0000461	NRP	-	WAP-8294A2	k__Bacteria	p__Proteobacteria	c__Gammaproteobacteria	o__Xanthomonadales	f__Xanthomonadaceae	g__Lysobacter	s__Lysobacter_enzymogenes
BGC0000464	NRP	-	xenoamicin A, xenoamicin B	k__Bacteria	p__Proteobacteria	c__Gammaproteobacteria	o__Enterobacterales	f__Morganellaceae	g__Xenorhabdus	s__Xenorhabdus_doucetiae
BGC0000465	NRP	-	xenortide A, xenortide B, xenortide C, xenortide D	k__Bacteria	p__Proteobacteria	c__Gammaproteobacteria	o__Enterobacterales	f__Morganellaceae	g__Xenorhabdus	s__Xenorhabdus_nematophila
BGC0000467	NRP	-	yersiniabactin	k__Bacteria	p__Proteobacteria	c__Gammaproteobacteria	o__Enterobacterales	f__Yersiniaceae	g__Yersinia	s__Yersinia_enterocolitica
BGC0000468	RiPP	Bottromycin	bottromycin A2	k__Bacteria	p__Actinobacteria	c__Actinobacteria	o__Streptomycetales	f__Streptomycetaceae	g__Streptomyces	s__Streptomyces_bottropensis
BGC0000473	RiPP	Cyanobactin	microcyclamide	k__Bacteria	p__Cyanobacteria	c__Cyanobacteria_unclassified	o__Chroococcales	f__Microcystaceae	g__Microcystis	s__Microcystis_aeruginosa
BGC0000474	RiPP	Cyanobactin	microcyclamide	k__Bacteria	p__Cyanobacteria	c__Cyanobacteria_unclassified	o__Chroococcales	f__Microcystaceae	g__Microcystis	s__Microcystis_aeruginosa
BGC0000479	RiPP	Lanthipeptide	prenylagaramide B, prenylagaramide C	k__Bacteria	p__Cyanobacteria	c__Cyanobacteria_unclassified	o__Oscillatoriales	f__Microcoleaceae	g__Planktothrix	s__Planktothrix_agardhii
BGC0000481	RiPP	Cyanobactin	trichamide	k__Bacteria	p__Cyanobacteria	c__Cyanobacteria_unclassified	o__Oscillatoriales	f__Microcoleaceae	g__Trichodesmium	s__Trichodesmium_erythraeum
BGC0000483	RiPP	Cyanobactin	aeruginosamide B, aeruginosamide C	k__Bacteria	p__Cyanobacteria	c__Cyanobacteria_unclassified	o__Chroococcales	f__Microcystaceae	g__Microcystis	s__Microcystis_aeruginosa
BGC0000484	RiPP	Sactipeptide	glycocin F	k__Bacteria	p__Firmicutes	c__Bacilli	o__Lactobacillales	f__Lactobacillaceae	g__Lactobacillus	s__Lactobacillus_plantarum
BGC0000485	RiPP	Sactipeptide	acidocin B	k__Bacteria	p__Firmicutes	c__Bacilli	o__Lactobacillales	f__Lactobacillaceae	g__Lactobacillus	s__Lactobacillus_acidophilus
BGC0000486	RiPP	Sactipeptide	butyrivibriocin AR10	k__Bacteria	p__Firmicutes	c__Clostridia	o__Clostridiales	f__Lachnospiraceae	g__Butyrivibrio	s__Butyrivibrio_fibrisolvens
BGC0000487	RiPP	Sactipeptide	carnocyclin	k__Bacteria	p__Firmicutes	c__Bacilli	o__Lactobacillales	f__Carnobacteriaceae	g__Carnobacterium	s__Carnobacterium_maltaromaticum
BGC0000488	RiPP	Sactipeptide	circularin A	k__Bacteria	p__Firmicutes	c__Clostridia	o__Clostridiales	f__Clostridiaceae	g__Clostridium	s__Clostridium_beijerinckii
BGC0000489	RiPP	Sactipeptide	enterocin AS-48	k__Bacteria	p__Firmicutes	c__Bacilli	o__Lactobacillales	f__Enterococcaceae	g__Enterococcus	s__Enterococcus_faecalis
BGC0000490	RiPP	Sactipeptide	garvicin ML	k__Bacteria	p__Firmicutes	c__Bacilli	o__Lactobacillales	f__Streptococcaceae	g__Lactococcus	s__Lactococcus_garvieae
BGC0000491	RiPP	Sactipeptide	gassericin A	k__Bacteria	p__Firmicutes	c__Bacilli	o__Lactobacillales	f__Lactobacillaceae	g__Lactobacillus	s__Lactobacillus_gasseri
BGC0000493	RiPP	Sactipeptide	leucocyclicin Q	k__Bacteria	p__Firmicutes	c__Bacilli	o__Lactobacillales	f__Leuconostocaceae	g__Leuconostoc	s__Leuconostoc_mesenteroides
BGC0000494	RiPP	Lanthipeptide	uberolysin	k__Bacteria	p__Firmicutes	c__Bacilli	o__Lactobacillales	f__Streptococcaceae	g__Streptococcus	s__Streptococcus_uberis
BGC0000496	RiPP	Lanthipeptide	AmfS	k__Bacteria	p__Actinobacteria	c__Actinobacteria	o__Streptomycetales	f__Streptomycetaceae	g__Streptomyces	s__Streptomyces_griseus
BGC0000497	RiPP	Lanthipeptide	BHT-Aα, BHT-Aβ	k__Bacteria	p__Firmicutes	c__Bacilli	o__Lactobacillales	f__Streptococcaceae	g__Streptococcus	s__Streptococcus_ratti
BGC0000498	RiPP	Lanthipeptide	bovicin HJ50	k__Bacteria	p__Firmicutes	c__Bacilli	o__Lactobacillales	f__Streptococcaceae	g__Streptococcus	s__Streptococcus_equinus
BGC0000499	RiPP	Lanthipeptide	butyrivibriocin OR79	k__Bacteria	p__Firmicutes	c__Clostridia	o__Clostridiales	f__Lachnospiraceae	g__Butyrivibrio	s__Butyrivibrio_fibrisolvens
BGC0000500	RiPP	Lanthipeptide	carnolysin A1, carnolysin A2	k__Bacteria	p__Firmicutes	c__Bacilli	o__Lactobacillales	f__Carnobacteriaceae	g__Carnobacterium	s__Carnobacterium_maltaromaticum
BGC0000501	RiPP	Lanthipeptide	catenulipeptin	k__Bacteria	p__Actinobacteria	c__Actinobacteria	o__Catenulisporales	f__Catenulisporaceae	g__Catenulispora	s__Catenulispora_acidiphila
BGC0000503	RiPP	Lanthipeptide	cinnamycin	k__Bacteria	p__Actinobacteria	c__Actinobacteria	o__Streptomycetales	f__Streptomycetaceae	g__Streptomyces	s__Streptomyces_cinnamoneus
BGC0000505	RiPP	Lanthipeptide	enterocin W α, enterocin W β	k__Bacteria	p__Firmicutes	c__Bacilli	o__Lactobacillales	f__Enterococcaceae	g__Enterococcus	s__Enterococcus_faecalis
BGC0000507	RiPP	Lanthipeptide	epicidin	k__Bacteria	p__Firmicutes	c__Bacilli	o__Bacillales	f__Staphylococcaceae	g__Staphylococcus	s__Staphylococcus_epidermidis
BGC0000508	RiPP	Lanthipeptide	epidermin	k__Bacteria	p__Firmicutes	c__Bacilli	o__Bacillales	f__Staphylococcaceae	g__Staphylococcus	s__Staphylococcus_epidermidis
BGC0000509	RiPP	Lanthipeptide	epilancin 15x	k__Bacteria	p__Firmicutes	c__Bacilli	o__Bacillales	f__Staphylococcaceae	g__Staphylococcus	s__Staphylococcus_epidermidis
BGC0000510	RiPP	Lanthipeptide	epilancin K7	k__Bacteria	p__Firmicutes	c__Bacilli	o__Bacillales	f__Staphylococcaceae	g__Staphylococcus	s__Staphylococcus_epidermidis
BGC0000513	RiPP	Lanthipeptide	Ery-3, Ery-4, Ery-5, Ery-6, Ery-7, Ery-8, Ery-9	k__Bacteria	p__Actinobacteria	c__Actinobacteria	o__Pseudonocardiales	f__Pseudonocardiaceae	g__Saccharopolyspora	s__Saccharopolyspora_erythraea
BGC0000514	RiPP	Lanthipeptide	gallidermin	k__Bacteria	p__Firmicutes	c__Bacilli	o__Bacillales	f__Staphylococcaceae	g__Staphylococcus	s__Staphylococcus_gallinarum
BGC0000515	RiPP	Lanthipeptide	geobacillin I	k__Bacteria	p__Firmicutes	c__Bacilli	o__Bacillales	f__Bacillaceae	g__Geobacillus	s__Geobacillus_thermodenitrificans
BGC0000516	RiPP	Lanthipeptide	geobacillin II	k__Bacteria	p__Firmicutes	c__Bacilli	o__Bacillales	f__Bacillaceae	g__Geobacillus	s__Geobacillus_thermodenitrificans
BGC0000517	RiPP	Lanthipeptide	haloduracin α, haloduracin β	k__Bacteria	p__Firmicutes	c__Bacilli	o__Bacillales	f__Bacillaceae	g__Bacillus	s__Bacillus_halodurans
BGC0000518	RiPP	Lanthipeptide	informatipeptin	k__Bacteria	p__Actinobacteria	c__Actinobacteria	o__Streptomycetales	f__Streptomycetaceae	g__Streptomyces	s__Streptomyces_viridochromogenes
BGC0000520	RiPP	Lanthipeptide	lacticin 3147 A1, lacticin 3147 A2	k__Bacteria	p__Firmicutes	c__Bacilli	o__Lactobacillales	f__Streptococcaceae	g__Lactococcus	s__Lactococcus_lactis
BGC0000521	RiPP	Lanthipeptide	lacticin 481	k__Bacteria	p__Firmicutes	c__Bacilli	o__Lactobacillales	f__Streptococcaceae	g__Lactococcus	s__Lactococcus_lactis
BGC0000522	RiPP	Lanthipeptide	lacticin Z	k__Bacteria	p__Firmicutes	c__Bacilli	o__Lactobacillales	f__Streptococcaceae	g__Lactococcus	s__Lactococcus_lactis
BGC0000523	RiPP	Lanthipeptide	lactocin S	k__Bacteria	p__Firmicutes	c__Bacilli	o__Lactobacillales	f__Lactobacillaceae	g__Lactobacillus	s__Lactobacillus_sakei
BGC0000526	RiPP	Lanthipeptide	macedocin	k__Bacteria	p__Firmicutes	c__Bacilli	o__Lactobacillales	f__Streptococcaceae	g__Streptococcus	s__Streptococcus_macedonicus
BGC0000528	RiPP	Lanthipeptide	michiganin A	k__Bacteria	p__Actinobacteria	c__Actinobacteria	o__Micrococcales	f__Microbacteriaceae	g__Clavibacter	s__Clavibacter_michiganensis
BGC0000530	RiPP	Lanthipeptide	mutacin B-Ny266	k__Bacteria	p__Firmicutes	c__Bacilli	o__Lactobacillales	f__Streptococcaceae	g__Streptococcus	s__Streptococcus_mutans
BGC0000531	RiPP	Lanthipeptide	mutacin I	k__Bacteria	p__Firmicutes	c__Bacilli	o__Lactobacillales	f__Streptococcaceae	g__Streptococcus	s__Streptococcus_mutans
BGC0000532	RiPP	Lanthipeptide	mutacin II	k__Bacteria	p__Firmicutes	c__Bacilli	o__Lactobacillales	f__Streptococcaceae	g__Streptococcus	s__Streptococcus_mutans
BGC0000533	RiPP	Lanthipeptide	mutacin III	k__Bacteria	p__Firmicutes	c__Bacilli	o__Lactobacillales	f__Streptococcaceae	g__Streptococcus	s__Streptococcus_mutans
BGC0000534	RiPP	Lanthipeptide	mutacin K8	k__Bacteria	p__Firmicutes	c__Bacilli	o__Lactobacillales	f__Streptococcaceae	g__Streptococcus	s__Streptococcus_mutans
BGC0000535	RiPP	Lanthipeptide	nisin A	k__Bacteria	p__Firmicutes	c__Bacilli	o__Lactobacillales	f__Streptococcaceae	g__Lactococcus	s__Lactococcus_lactis
BGC0000536	RiPP	Lanthipeptide	nisin Q	k__Bacteria	p__Firmicutes	c__Bacilli	o__Lactobacillales	f__Streptococcaceae	g__Lactococcus	s__Lactococcus_lactis
BGC0000537	RiPP	Lanthipeptide	nisin U	k__Bacteria	p__Firmicutes	c__Bacilli	o__Lactobacillales	f__Streptococcaceae	g__Streptococcus	s__Streptococcus_uberis
BGC0000538	RiPP	Lanthipeptide	nisin Z	k__Bacteria	p__Firmicutes	c__Bacilli	o__Lactobacillales	f__Streptococcaceae	g__Lactococcus	s__Lactococcus_lactis
BGC0000539	RiPP	Lanthipeptide	nukacin ISK-1	k__Bacteria	p__Firmicutes	c__Bacilli	o__Bacillales	f__Staphylococcaceae	g__Staphylococcus	s__Staphylococcus_warneri
BGC0000540	RiPP	Lanthipeptide	paenibacillin	k__Bacteria	p__Firmicutes	c__Bacilli	o__Bacillales	f__Paenibacillaceae	g__Paenibacillus	s__Paenibacillus_polymyxa
BGC0000541	RiPP	Lanthipeptide	paenicidin A	k__Bacteria	p__Firmicutes	c__Bacilli	o__Bacillales	f__Paenibacillaceae	g__Paenibacillus	s__Paenibacillus_polymyxa
BGC0000542	RiPP	Lanthipeptide	paenicidin B	k__Bacteria	p__Firmicutes	c__Bacilli	o__Bacillales	f__Paenibacillaceae	g__Paenibacillus	s__Paenibacillus_terrae
BGC0000543	RiPP	Lanthipeptide	pep5	k__Bacteria	p__Firmicutes	c__Bacilli	o__Bacillales	f__Staphylococcaceae	g__Staphylococcus	s__Staphylococcus_epidermidis
BGC0000545	RiPP	Lanthipeptide	ruminococcin A	k__Bacteria	p__Firmicutes	c__Clostridia	o__Clostridiales	f__Lachnospiraceae	g__Blautia	s__Ruminococcus_gnavus
BGC0000546	RiPP	Lanthipeptide	SAL-2242	k__Bacteria	p__Actinobacteria	c__Actinobacteria	o__Streptomycetales	f__Streptomycetaceae	g__Streptomyces	s__Streptomyces_albidoflavus
BGC0000547	RiPP	Lanthipeptide	salivaricin 9	k__Bacteria	p__Firmicutes	c__Bacilli	o__Lactobacillales	f__Streptococcaceae	g__Streptococcus	s__Streptococcus_salivarius
BGC0000548	RiPP	Lanthipeptide	salivaricin A	k__Bacteria	p__Firmicutes	c__Bacilli	o__Lactobacillales	f__Streptococcaceae	g__Streptococcus	s__Streptococcus_salivarius
BGC0000549	RiPP	Lanthipeptide	salivaricin D	k__Bacteria	p__Firmicutes	c__Bacilli	o__Lactobacillales	f__Streptococcaceae	g__Streptococcus	s__Streptococcus_salivarius
BGC0000550	RiPP	Lanthipeptide	salivaricin G32	k__Bacteria	p__Firmicutes	c__Bacilli	o__Lactobacillales	f__Streptococcaceae	g__Streptococcus	s__Streptococcus_salivarius
BGC0000551	RiPP	Lanthipeptide	SapB	k__Bacteria	p__Actinobacteria	c__Actinobacteria	o__Streptomycetales	f__Streptomycetaceae	g__Streptomyces	s__Streptomyces_coelicolor
BGC0000552	RiPP	Lanthipeptide	SmbA, SmbB	k__Bacteria	p__Firmicutes	c__Bacilli	o__Lactobacillales	f__Streptococcaceae	g__Streptococcus	s__Streptococcus_mutans
BGC0000553	RiPP	Lanthipeptide	SRO15-2212	k__Bacteria	p__Actinobacteria	c__Actinobacteria	o__Streptomycetales	f__Streptomycetaceae	g__Streptomyces	s__Streptomyces_filamentosus
BGC0000554	RiPP	Lanthipeptide	SRO15-3108	k__Bacteria	p__Actinobacteria	c__Actinobacteria	o__Streptomycetales	f__Streptomycetaceae	g__Streptomyces	s__Streptomyces_filamentosus
BGC0000555	RiPP	Lanthipeptide	staphylococcin C55 α, staphylococcin C55 β	k__Bacteria	p__Firmicutes	c__Bacilli	o__Bacillales	f__Staphylococcaceae	g__Staphylococcus	s__Staphylococcus_aureus
BGC0000556	RiPP	Lanthipeptide	streptin	k__Bacteria	p__Firmicutes	c__Bacilli	o__Lactobacillales	f__Streptococcaceae	g__Streptococcus	s__Streptococcus_pyogenes
BGC0000557	RiPP	Lanthipeptide	streptococcin A-FF22	k__Bacteria	p__Firmicutes	c__Bacilli	o__Lactobacillales	f__Streptococcaceae	g__Streptococcus	s__Streptococcus_pyogenes
BGC0000561	RiPP	Lanthipeptide	thermophilin 1277	k__Bacteria	p__Firmicutes	c__Bacilli	o__Lactobacillales	f__Streptococcaceae	g__Streptococcus	s__Streptococcus_thermophilus
BGC0000562	RiPP	Lanthipeptide	variacin	k__Bacteria	p__Actinobacteria	c__Actinobacteria	o__Micrococcales	f__Micrococcaceae	g__Kocuria	s__Kocuria_varians
BGC0000563	RiPP	Lanthipeptide	venezuelin	k__Bacteria	p__Actinobacteria	c__Actinobacteria	o__Streptomycetales	f__Streptomycetaceae	g__Streptomyces	s__Streptomyces_venezuelae
BGC0000564	RiPP	Linear azol(in)e-containing peptide (LAP)	clostridiolysin S	k__Bacteria	p__Firmicutes	c__Clostridia	o__Clostridiales	f__Clostridiaceae	g__Clostridium	s__Clostridium_botulinum
BGC0000566	RiPP	Linear azol(in)e-containing peptide (LAP)	streptolysin S	k__Bacteria	p__Firmicutes	c__Bacilli	o__Lactobacillales	f__Streptococcaceae	g__Streptococcus	s__Streptococcus_pyogenes
BGC0000567	RiPP	Linear azol(in)e-containing peptide (LAP)	trifolitoxin	k__Bacteria	p__Proteobacteria	c__Alphaproteobacteria	o__Rhizobiales	f__Rhizobiaceae	g__Rhizobium	s__Rhizobium_leguminosarum
BGC0000568	RiPP	Linear azol(in)e-containing peptide (LAP)	microcin B17	k__Bacteria	p__Proteobacteria	c__Gammaproteobacteria	o__Enterobacterales	f__Enterobacteriaceae	g__Escherichia	s__Escherichia_coli
BGC0000570	RiPP	Lassopeptide	astexin-1	k__Bacteria	p__Proteobacteria	c__Alphaproteobacteria	o__Caulobacterales	f__Caulobacteraceae	g__Asticcacaulis	s__Asticcacaulis_excentricus
BGC0000571	RiPP	Lassopeptide	burhizin	k__Bacteria	p__Proteobacteria	c__Betaproteobacteria	o__Burkholderiales	f__Burkholderiaceae	g__Paraburkholderia	s__Paraburkholderia_rhizoxinica
BGC0000572	RiPP	Lassopeptide	capistruin	k__Bacteria	p__Proteobacteria	c__Betaproteobacteria	o__Burkholderiales	f__Burkholderiaceae	g__Burkholderia	s__Burkholderia_thailandensis
BGC0000573	RiPP	Lassopeptide	caulonodin I, caulonodin II	k__Bacteria	p__Proteobacteria	c__Alphaproteobacteria	o__Caulobacterales	f__Caulobacteraceae	g__Caulobacter	s__Caulobacter_sp_K31
BGC0000574	RiPP	Lassopeptide	caulosegnin I, caulosegnin II, caulosegnin III	k__Bacteria	p__Proteobacteria	c__Alphaproteobacteria	o__Caulobacterales	f__Caulobacteraceae	g__Caulobacter	s__Caulobacter_segnis
BGC0000575	RiPP	Lassopeptide	lariatin	k__Bacteria	p__Actinobacteria	c__Actinobacteria	o__Corynebacteriales	f__Nocardiaceae	g__Rhodococcus	s__Rhodococcus_jostii
BGC0000576	RiPP	Lassopeptide	rubrivinodin	k__Bacteria	p__Proteobacteria	c__Betaproteobacteria	o__Burkholderiales	f__Burkholderiales_unclassified	g__Rubrivivax	s__Rubrivivax_gelatinosus
BGC0000578	RiPP	Lassopeptide	SRO15-2005	k__Bacteria	p__Actinobacteria	c__Actinobacteria	o__Streptomycetales	f__Streptomycetaceae	g__Streptomyces	s__Streptomyces_filamentosus
BGC0000579	RiPP	Lanthipeptide	SSV-2083	k__Bacteria	p__Actinobacteria	c__Actinobacteria	o__Streptomycetales	f__Streptomycetaceae	g__Streptomyces	s__Streptomyces_sviceus
BGC0000580	RiPP	-	xanthomonin I, xanthomonin II	k__Bacteria	p__Proteobacteria	c__Gammaproteobacteria	o__Xanthomonadales	f__Xanthomonadaceae	g__Xanthomonas	s__Xanthomonas_gardneri
BGC0000581	RiPP	Linaridin	microcin J25	k__Bacteria	p__Proteobacteria	c__Gammaproteobacteria	o__Enterobacterales	f__Enterobacteriaceae	g__Escherichia	s__Escherichia_coli
BGC0000583	RiPP	Linaridin	grisemycin	k__Bacteria	p__Actinobacteria	c__Actinobacteria	o__Streptomycetales	f__Streptomycetaceae	g__Streptomyces	s__Streptomyces_griseus
BGC0000584	RiPP	Microcin	colicin V	k__Bacteria	p__Proteobacteria	c__Gammaproteobacteria	o__Enterobacterales	f__Enterobacteriaceae	g__Escherichia	s__Escherichia_coli
BGC0000585	RiPP	Microcin	microcin C7	k__Bacteria	p__Proteobacteria	c__Gammaproteobacteria	o__Enterobacterales	f__Enterobacteriaceae	g__Escherichia	s__Escherichia_coli
BGC0000586	RiPP	Microcin	microcin E492	k__Bacteria	p__Proteobacteria	c__Gammaproteobacteria	o__Enterobacterales	f__Enterobacteriaceae	g__Klebsiella	s__Klebsiella_pneumoniae
BGC0000587	RiPP	Microcin	microcin H47	k__Bacteria	p__Proteobacteria	c__Gammaproteobacteria	o__Enterobacterales	f__Enterobacteriaceae	g__Escherichia	s__Escherichia_coli
BGC0000588	RiPP	Microcin	microcin L	k__Bacteria	p__Proteobacteria	c__Gammaproteobacteria	o__Enterobacterales	f__Enterobacteriaceae	g__Escherichia	s__Escherichia_coli
BGC0000589	RiPP	Microcin	microcin M	k__Bacteria	p__Proteobacteria	c__Gammaproteobacteria	o__Enterobacterales	f__Enterobacteriaceae	g__Escherichia	s__Escherichia_coli
BGC0000590	RiPP	Microviridin	microcin N	k__Bacteria	p__Proteobacteria	c__Gammaproteobacteria	o__Enterobacterales	f__Enterobacteriaceae	g__Escherichia	s__Escherichia_coli
BGC0000592	RiPP	Microviridin	microviridin B	k__Bacteria	p__Cyanobacteria	c__Cyanobacteria_unclassified	o__Chroococcales	f__Microcystaceae	g__Microcystis	s__Microcystis_aeruginosa
BGC0000593	RiPP	Microviridin	microviridin J	k__Bacteria	p__Cyanobacteria	c__Cyanobacteria_unclassified	o__Chroococcales	f__Microcystaceae	g__Microcystis	s__Microcystis_aeruginosa
BGC0000594	RiPP	-	microviridin K	k__Bacteria	p__Cyanobacteria	c__Cyanobacteria_unclassified	o__Oscillatoriales	f__Microcoleaceae	g__Planktothrix	s__Planktothrix_agardhii
BGC0000595	RiPP	-	SCO-2138	k__Bacteria	p__Actinobacteria	c__Actinobacteria	o__Streptomycetales	f__Streptomycetaceae	g__Streptomyces	s__Streptomyces_coelicolor
BGC0000596	RiPP	-	SLI-2138	k__Bacteria	p__Actinobacteria	c__Actinobacteria	o__Streptomycetales	f__Streptomycetaceae	g__Streptomyces	s__Streptomyces_lividans
BGC0000597	RiPP	Proteusin	SWA-2138	k__Bacteria	p__Actinobacteria	c__Actinobacteria	o__Streptomycetales	f__Streptomycetaceae	g__Streptomyces	s__Streptomyces_sp_e14
BGC0000598	RiPP	Proteusin	polytheonamide A, polytheonamide B	k__Bacteria	p__Actinobacteria	c__Actinobacteria	o__Streptomycetales	f__Streptomycetaceae	g__Streptomyces	s__Streptomyces_diastatochromogenes
BGC0000603	RiPP	Thiopeptide	cyclothiazomycin	k__Bacteria	p__Actinobacteria	c__Actinobacteria	o__Streptomycetales	f__Streptomycetaceae	g__Streptomyces	s__Streptomyces_hygroscopicus
BGC0000607	RiPP	Thiopeptide	micrococcin P1	k__Bacteria	p__Firmicutes	c__Bacilli	o__Bacillales	f__Staphylococcaceae	g__Macrococcus	s__Macrococcus_caseolyticus
BGC0000610	RiPP	Thiopeptide	nosiheptide	k__Bacteria	p__Actinobacteria	c__Actinobacteria	o__Streptomycetales	f__Streptomycetaceae	g__Streptomyces	s__Streptomyces_actuosus
BGC0000614	RiPP	Thiopeptide	thiostrepton	k__Bacteria	p__Actinobacteria	c__Actinobacteria	o__Streptomycetales	f__Streptomycetaceae	g__Streptomyces	s__Streptomyces_laurentii
BGC0000617	RiPP	-	coagulin	k__Bacteria	p__Firmicutes	c__Bacilli	o__Bacillales	f__Bacillaceae	g__Bacillus	s__Bacillus_coagulans
BGC0000618	RiPP	-	enterocin A	k__Bacteria	p__Firmicutes	c__Bacilli	o__Lactobacillales	f__Enterococcaceae	g__Enterococcus	s__Enterococcus_faecium
BGC0000619	RiPP	-	gassericin T	k__Bacteria	p__Firmicutes	c__Bacilli	o__Lactobacillales	f__Lactobacillaceae	g__Lactobacillus	s__Lactobacillus_gasseri
BGC0000620	RiPP	-	lacticin Q	k__Bacteria	p__Firmicutes	c__Bacilli	o__Lactobacillales	f__Streptococcaceae	g__Lactococcus	s__Lactococcus_lactis
BGC0000621	RiPP	-	linaclotide	k__Bacteria	p__Proteobacteria	c__Gammaproteobacteria	o__Enterobacterales	f__Enterobacteriaceae	g__Escherichia	s__Escherichia_coli
BGC0000622	RiPP	-	megacin	k__Bacteria	p__Firmicutes	c__Bacilli	o__Bacillales	f__Bacillaceae	g__Bacillus	s__Bacillus_megaterium
BGC0000623	RiPP	-	plantaricin W α, plantaricin W β	k__Bacteria	p__Firmicutes	c__Bacilli	o__Lactobacillales	f__Lactobacillaceae	g__Lactobacillus	s__Lactobacillus_plantarum
BGC0000624	RiPP	-	salivaricin CRL1328 α peptide, salivaricin CRL1328 β peptide	k__Bacteria	p__Firmicutes	c__Bacilli	o__Lactobacillales	f__Lactobacillaceae	g__Lactobacillus	s__Lactobacillus_salivarius
BGC0000627	RiPP	Dikaritin	ustiloxin B	k__Eukaryota	p__Ascomycota	c__Eurotiomycetes	o__Eurotiales	f__Aspergillaceae	g__Aspergillus	s__Aspergillus_flavus
BGC0000628	RiPP	Thiopeptide	lactocillin	k__Bacteria	p__Firmicutes	c__Bacilli	o__Lactobacillales	f__Lactobacillaceae	g__Lactobacillus	s__Lactobacillus_paragasseri
BGC0000632	Saccharide/Terpene	-	brasilicardin A	k__Bacteria	p__Actinobacteria	c__Actinobacteria	o__Corynebacteriales	f__Nocardiaceae	g__Nocardia	s__Nocardia_terpenica
BGC0000633	Terpene	-	carotenoid	k__Bacteria	p__Actinobacteria	c__Actinobacteria	o__Streptomycetales	f__Streptomycetaceae	g__Streptomyces	s__Streptomyces_avermitilis
BGC0000636	Terpene	-	carotenoid	k__Bacteria	p__Actinobacteria	c__Actinobacteria	o__Micrococcales	f__Brevibacteriaceae	g__Brevibacterium	s__Brevibacterium_linens
BGC0000637	Terpene	-	carotenoid	k__Bacteria	p__Actinobacteria	c__Actinobacteria	o__Corynebacteriales	f__Corynebacteriaceae	g__Corynebacterium	s__Corynebacterium_glutamicum
BGC0000638	Terpene	-	carotenoid	k__Bacteria	p__Proteobacteria	c__Gammaproteobacteria	o__Enterobacterales	f__Erwiniaceae	g__Pantoea	s__Pantoea_ananatis
BGC0000643	Terpene	-	carotenoid	k__Bacteria	p__Proteobacteria	c__Alphaproteobacteria	o__Caulobacterales	f__Caulobacteraceae	g__Brevundimonas	s__Brevundimonas_vesicularis
BGC0000645	Terpene	-	carotenoid	k__Bacteria	p__Firmicutes	c__Bacilli	o__Bacillales	f__Bacillaceae	g__Halobacillus	s__Halobacillus_halophilus
BGC0000647	Terpene	-	carotenoid	k__Bacteria	p__Proteobacteria	c__Alphaproteobacteria	o__Rhodobacterales	f__Rhodobacteraceae	g__Rhodobacter	s__Rhodobacter_sphaeroides
BGC0000648	Terpene	-	carotenoid	k__Bacteria	p__Proteobacteria	c__Deltaproteobacteria	o__Myxococcales	f__Myxococcaceae	g__Myxococcus	s__Myxococcus_xanthus
BGC0000649	Terpene	-	carotenoid	k__Bacteria	p__Actinobacteria	c__Actinobacteria	o__Streptomycetales	f__Streptomycetaceae	g__Streptomyces	s__Streptomyces_griseus
BGC0000656	Terpene	-	zeaxanthin	k__Bacteria	p__Proteobacteria	c__Alphaproteobacteria	o__Rhizobiales	f__Xanthobacteraceae	g__Xanthobacter	s__Xanthobacter_autotrophicus
BGC0000658	Terpene	-	2-methylisoborneol	k__Bacteria	p__Actinobacteria	c__Actinobacteria	o__Streptomycetales	f__Streptomycetaceae	g__Streptomyces	s__Streptomyces_griseus
BGC0000659	Terpene	-	2-methylisoborneol	k__Bacteria	p__Actinobacteria	c__Actinobacteria	o__Pseudonocardiales	f__Pseudonocardiaceae	g__Saccharopolyspora	s__Saccharopolyspora_erythraea
BGC0000660	Terpene	-	albaflavenone	k__Bacteria	p__Actinobacteria	c__Actinobacteria	o__Streptomycetales	f__Streptomycetaceae	g__Streptomyces	s__Streptomyces_coelicolor
BGC0000661	Terpene	-	geosmin	k__Bacteria	p__Cyanobacteria	c__Cyanobacteria_unclassified	o__Nostocales	f__Nostocaceae	g__Nostoc	s__Nostoc_punctiforme
BGC0000662	Terpene	-	grixazone	k__Bacteria	p__Actinobacteria	c__Actinobacteria	o__Streptomycetales	f__Streptomycetaceae	g__Streptomyces	s__Streptomyces_griseus
BGC0000663	Terpene	-	hopene	k__Bacteria	p__Actinobacteria	c__Actinobacteria	o__Streptomycetales	f__Streptomycetaceae	g__Streptomyces	s__Streptomyces_coelicolor
BGC0000664	Terpene	-	isorenieratene	k__Bacteria	p__Actinobacteria	c__Actinobacteria	o__Streptomycetales	f__Streptomycetaceae	g__Streptomyces	s__Streptomyces_griseus
BGC0000673	Terpene	-	pimara-8(14),15-diene	k__Eukaryota	p__Ascomycota	c__Eurotiomycetes	o__Eurotiales	f__Aspergillaceae	g__Aspergillus	s__Aspergillus_nidulans
BGC0000674	Terpene	-	(-)-δ-cadinene	k__Bacteria	p__Actinobacteria	c__Actinobacteria	o__Streptomycetales	f__Streptomycetaceae	g__Streptomyces	s__Streptomyces_clavuligerus
BGC0000675	Terpene	-	(+)-T-muurolol	k__Bacteria	p__Actinobacteria	c__Actinobacteria	o__Streptomycetales	f__Streptomycetaceae	g__Streptomyces	s__Streptomyces_clavuligerus
BGC0000677	Terpene	-	cyclooctatin	k__Bacteria	p__Actinobacteria	c__Actinobacteria	o__Streptomycetales	f__Streptomycetaceae	g__Streptomyces	s__Streptomyces_melanosporofaciens
BGC0000678	Terpene	-	pentalenolactone	k__Bacteria	p__Actinobacteria	c__Actinobacteria	o__Streptomycetales	f__Streptomycetaceae	g__Streptomyces	s__Streptomyces_avermitilis
BGC0000682	Terpene	-	terretonin	k__Eukaryota	p__Ascomycota	c__Eurotiomycetes	o__Eurotiales	f__Aspergillaceae	g__Aspergillus	s__Aspergillus_terreus
BGC0000683	Terpene	-	avermitilol	k__Bacteria	p__Actinobacteria	c__Actinobacteria	o__Streptomycetales	f__Streptomycetaceae	g__Streptomyces	s__Streptomyces_avermitilis
BGC0000684	Terpene	-	asperthecin	k__Eukaryota	p__Ascomycota	c__Eurotiomycetes	o__Eurotiales	f__Aspergillaceae	g__Aspergillus	s__Aspergillus_nidulans
BGC0000686	Terpene	-	helvolic acid	k__Eukaryota	p__Ascomycota	c__Eurotiomycetes	o__Eurotiales	f__Aspergillaceae	g__Aspergillus	s__Aspergillus_fumigatus
BGC0000689	Saccharide	-	2-deoxystreptamine	k__Bacteria	p__Actinobacteria	c__Actinobacteria	o__Micromonosporales	f__Micromonosporaceae	g__Micromonospora	s__Micromonospora_echinospora
BGC0000690	Saccharide	-	hydroxystreptomycin	k__Bacteria	p__Actinobacteria	c__Actinobacteria	o__Streptomycetales	f__Streptomycetaceae	g__Streptomyces	s__Streptomyces_glaucescens
BGC0000692	Saccharide	-	apramycin	k__Bacteria	p__Actinobacteria	c__Actinobacteria	o__Pseudonocardiales	f__Pseudonocardiaceae	g__Streptoalloteichus	s__Streptoalloteichus_hindustanus
BGC0000693	Saccharide	-	butirosin A, butirosin B	k__Bacteria	p__Firmicutes	c__Bacilli	o__Bacillales	f__Bacillaceae	g__Bacillus	s__Bacillus_circulans
BGC0000694	Saccharide	-	butirosin	k__Bacteria	p__Firmicutes	c__Bacilli	o__Bacillales	f__Bacillaceae	g__Bacillus	s__Bacillus_circulans
BGC0000696	Saccharide	-	gentamicin	k__Bacteria	p__Actinobacteria	c__Actinobacteria	o__Micromonosporales	f__Micromonosporaceae	g__Micromonospora	s__Micromonospora_echinospora
BGC0000698	Saccharide	-	hygromycin A	k__Bacteria	p__Actinobacteria	c__Actinobacteria	o__Streptomycetales	f__Streptomycetaceae	g__Streptomyces	s__Streptomyces_hygroscopicus
BGC0000699	Saccharide	-	hygromycin A	k__Bacteria	p__Actinobacteria	c__Actinobacteria	o__Streptomycetales	f__Streptomycetaceae	g__Streptomyces	s__Streptomyces_hygroscopicus
BGC0000701	Saccharide	-	jinggangmycin	k__Bacteria	p__Actinobacteria	c__Actinobacteria	o__Streptomycetales	f__Streptomycetaceae	g__Streptomyces	s__Streptomyces_hygroscopicus
BGC0000709	Saccharide	-	neomycin	k__Bacteria	p__Actinobacteria	c__Actinobacteria	o__Streptomycetales	f__Streptomycetaceae	g__Streptomyces	s__Streptomyces_fradiae
BGC0000711	Saccharide	-	neomycin	k__Bacteria	p__Actinobacteria	c__Actinobacteria	o__Streptomycetales	f__Streptomycetaceae	g__Streptomyces	s__Streptomyces_fradiae
BGC0000712	Saccharide	-	paromomycin	k__Bacteria	p__Actinobacteria	c__Actinobacteria	o__Streptomycetales	f__Streptomycetaceae	g__Streptomyces	s__Streptomyces_rimosus
BGC0000714	Saccharide	-	sisomicin	k__Bacteria	p__Actinobacteria	c__Actinobacteria	o__Micromonosporales	f__Micromonosporaceae	g__Micromonospora	s__Micromonospora_inyonensis
BGC0000719	Saccharide	-	tobramycin	k__Bacteria	p__Actinobacteria	c__Actinobacteria	o__Pseudonocardiales	f__Pseudonocardiaceae	g__Streptoalloteichus	s__Streptoalloteichus_hindustanus
BGC0000722	Other/Polyketide/Saccharide	-	validamycin A	k__Bacteria	p__Actinobacteria	c__Actinobacteria	o__Streptomycetales	f__Streptomycetaceae	g__Streptomyces	s__Streptomyces_hygroscopicus
BGC0000723	Saccharide	-	validamycin A	k__Bacteria	p__Actinobacteria	c__Actinobacteria	o__Streptomycetales	f__Streptomycetaceae	g__Streptomyces	s__Streptomyces_hygroscopicus
BGC0000724	Saccharide	-	streptomycin	k__Bacteria	p__Actinobacteria	c__Actinobacteria	o__Streptomycetales	f__Streptomycetaceae	g__Streptomyces	s__Streptomyces_griseus
BGC0000728	Saccharide	-	capsular polysaccharide	k__Bacteria	p__Proteobacteria	c__Gammaproteobacteria	o__Enterobacterales	f__Enterobacteriaceae	g__Klebsiella	s__Klebsiella_pneumoniae
BGC0000729	Saccharide	-	capsular polysaccharide	k__Bacteria	p__Proteobacteria	c__Gammaproteobacteria	o__Enterobacterales	f__Enterobacteriaceae	g__Klebsiella	s__Klebsiella_pneumoniae
BGC0000730	Saccharide	-	capsular polysaccharide	k__Bacteria	p__Proteobacteria	c__Gammaproteobacteria	o__Enterobacterales	f__Enterobacteriaceae	g__Klebsiella	s__Klebsiella_pneumoniae
BGC0000731	Saccharide	-	capsular polysaccharide	k__Bacteria	p__Proteobacteria	c__Gammaproteobacteria	o__Enterobacterales	f__Enterobacteriaceae	g__Klebsiella	s__Klebsiella_pneumoniae
BGC0000732	Saccharide	-	capsular polysaccharide	k__Bacteria	p__Proteobacteria	c__Gammaproteobacteria	o__Enterobacterales	f__Enterobacteriaceae	g__Raoultella	s__Raoultella_planticola
BGC0000733	Saccharide	-	capsular polysaccharide	k__Bacteria	p__Proteobacteria	c__Gammaproteobacteria	o__Enterobacterales	f__Enterobacteriaceae	g__Klebsiella	s__Klebsiella_pneumoniae
BGC0000734	Saccharide	-	capsular polysaccharide	k__Bacteria	p__Proteobacteria	c__Gammaproteobacteria	o__Pasteurellales	f__Pasteurellaceae	g__Pasteurella	s__Pasteurella_multocida
BGC0000735	Saccharide	-	capsular polysaccharide	k__Bacteria	p__Proteobacteria	c__Gammaproteobacteria	o__Pasteurellales	f__Pasteurellaceae	g__Pasteurella	s__Pasteurella_multocida
BGC0000736	Saccharide	-	capsular polysaccharide	k__Bacteria	p__Proteobacteria	c__Gammaproteobacteria	o__Pasteurellales	f__Pasteurellaceae	g__Mannheimia	s__Mannheimia_haemolytica
BGC0000737	Saccharide	-	capsular polysaccharide	k__Bacteria	p__Proteobacteria	c__Gammaproteobacteria	o__Pasteurellales	f__Pasteurellaceae	g__Pasteurella	s__Pasteurella_multocida
BGC0000738	Saccharide	-	capsular polysaccharide	k__Bacteria	p__Proteobacteria	c__Gammaproteobacteria	o__Pasteurellales	f__Pasteurellaceae	g__Pasteurella	s__Pasteurella_multocida
BGC0000739	Saccharide	-	capsular polysaccharide	k__Bacteria	p__Proteobacteria	c__Gammaproteobacteria	o__Pasteurellales	f__Pasteurellaceae	g__Pasteurella	s__Pasteurella_multocida
BGC0000740	Saccharide	-	capsular polysaccharide	k__Bacteria	p__Firmicutes	c__Bacilli	o__Lactobacillales	f__Streptococcaceae	g__Streptococcus	s__Streptococcus_agalactiae
BGC0000741	Saccharide	-	capsular polysaccharide	k__Bacteria	p__Firmicutes	c__Bacilli	o__Lactobacillales	f__Streptococcaceae	g__Streptococcus	s__Streptococcus_agalactiae
BGC0000742	Saccharide	-	capsular polysaccharide	k__Bacteria	p__Firmicutes	c__Bacilli	o__Lactobacillales	f__Streptococcaceae	g__Streptococcus	s__Streptococcus_agalactiae
BGC0000743	Saccharide	-	capsular polysaccharide	k__Bacteria	p__Firmicutes	c__Bacilli	o__Lactobacillales	f__Streptococcaceae	g__Streptococcus	s__Streptococcus_agalactiae
BGC0000744	Saccharide	-	capsular polysaccharide	k__Bacteria	p__Firmicutes	c__Bacilli	o__Lactobacillales	f__Streptococcaceae	g__Streptococcus	s__Streptococcus_agalactiae
BGC0000745	Saccharide	-	capsular polysaccharide	k__Bacteria	p__Firmicutes	c__Bacilli	o__Lactobacillales	f__Streptococcaceae	g__Streptococcus	s__Streptococcus_agalactiae
BGC0000746	Saccharide	-	capsular polysaccharide	k__Bacteria	p__Firmicutes	c__Bacilli	o__Lactobacillales	f__Streptococcaceae	g__Streptococcus	s__Streptococcus_agalactiae
BGC0000747	Saccharide	-	capsular polysaccharide	k__Bacteria	p__Firmicutes	c__Bacilli	o__Lactobacillales	f__Streptococcaceae	g__Streptococcus	s__Streptococcus_agalactiae
BGC0000748	Saccharide	-	capsular polysaccharide	k__Bacteria	p__Firmicutes	c__Bacilli	o__Lactobacillales	f__Streptococcaceae	g__Streptococcus	s__Streptococcus_agalactiae
BGC0000749	Saccharide	-	capsular polysaccharide	k__Bacteria	p__Proteobacteria	c__Gammaproteobacteria	o__Enterobacterales	f__Enterobacteriaceae	g__Escherichia	s__Escherichia_coli
BGC0000751	Saccharide	-	capsular polysaccharide	k__Bacteria	p__Proteobacteria	c__Gammaproteobacteria	o__Pasteurellales	f__Pasteurellaceae	g__Actinobacillus	s__Actinobacillus_pleuropneumoniae
BGC0000752	Saccharide	-	capsular polysaccharide	k__Bacteria	p__Proteobacteria	c__Gammaproteobacteria	o__Pasteurellales	f__Pasteurellaceae	g__Actinobacillus	s__Actinobacillus_pleuropneumoniae
BGC0000753	Saccharide	-	capsular polysaccharide	k__Bacteria	p__Proteobacteria	c__Gammaproteobacteria	o__Pasteurellales	f__Pasteurellaceae	g__Actinobacillus	s__Actinobacillus_pleuropneumoniae
BGC0000754	Saccharide	-	capsular polysaccharide	k__Bacteria	p__Proteobacteria	c__Gammaproteobacteria	o__Pasteurellales	f__Pasteurellaceae	g__Avibacterium	s__Avibacterium_paragallinarum
BGC0000755	Saccharide	-	capsular polysaccharide	k__Bacteria	p__Proteobacteria	c__Gammaproteobacteria	o__Pasteurellales	f__Pasteurellaceae	g__Avibacterium	s__Avibacterium_paragallinarum
BGC0000756	Saccharide	-	capsular polysaccharide	k__Bacteria	p__Proteobacteria	c__Gammaproteobacteria	o__Pasteurellales	f__Pasteurellaceae	g__Avibacterium	s__Avibacterium_paragallinarum
BGC0000757	Saccharide	-	capsular polysaccharide	k__Bacteria	p__Proteobacteria	c__Gammaproteobacteria	o__Pasteurellales	f__Pasteurellaceae	g__Avibacterium	s__Avibacterium_paragallinarum
BGC0000758	Saccharide	-	capsular polysaccharide	k__Bacteria	p__Firmicutes	c__Bacilli	o__Bacillales	f__Staphylococcaceae	g__Staphylococcus	s__Staphylococcus_aureus
BGC0000760	Saccharide	-	emulsan	k__Bacteria	p__Proteobacteria	c__Gammaproteobacteria	o__Pseudomonadales	f__Moraxellaceae	g__Acinetobacter	s__Acinetobacter_venetianus
BGC0000762	Saccharide	-	exopolysaccharide	k__Bacteria	p__Proteobacteria	c__Alphaproteobacteria	o__Rhizobiales	f__Rhizobiaceae	g__Rhizobium	s__Rhizobium_leguminosarum
BGC0000763	Saccharide	-	stewartan	k__Bacteria	p__Proteobacteria	c__Gammaproteobacteria	o__Enterobacterales	f__Erwiniaceae	g__Pantoea	s__Pantoea_stewartii
BGC0000764	Saccharide	-	exopolysaccharide	k__Bacteria	p__Firmicutes	c__Bacilli	o__Lactobacillales	f__Streptococcaceae	g__Lactococcus	s__Lactococcus_lactis
BGC0000765	Saccharide	-	exopolysaccharide	k__Bacteria	p__Firmicutes	c__Bacilli	o__Lactobacillales	f__Lactobacillaceae	g__Lactobacillus	s__Lactobacillus_johnsonii
BGC0000766	Saccharide	-	exopolysaccharide	k__Bacteria	p__Firmicutes	c__Bacilli	o__Lactobacillales	f__Lactobacillaceae	g__Lactobacillus	s__Lactobacillus_johnsonii
BGC0000767	Saccharide	-	exopolysaccharide	k__Bacteria	p__Firmicutes	c__Bacilli	o__Lactobacillales	f__Lactobacillaceae	g__Lactobacillus	s__Lactobacillus_johnsonii
BGC0000769	Saccharide	-	glycopeptidolipid	k__Bacteria	p__Actinobacteria	c__Actinobacteria	o__Corynebacteriales	f__Mycobacteriaceae	g__Mycobacterium	s__Mycobacterium_avium
BGC0000770	Saccharide	-	lipo-oligosaccharide	k__Bacteria	p__Proteobacteria	c__Epsilonproteobacteria	o__Campylobacterales	f__Campylobacteraceae	g__Campylobacter	s__Campylobacter_jejuni
BGC0000773	Saccharide	-	lipopolysaccharide	k__Bacteria	p__Proteobacteria	c__Gammaproteobacteria	o__Enterobacterales	f__Enterobacteriaceae	g__Escherichia	s__Escherichia_coli
BGC0000775	Saccharide	-	lipopolysaccharide	k__Bacteria	p__Proteobacteria	c__Gammaproteobacteria	o__Legionellales	f__Legionellaceae	g__Legionella	s__Legionella_pneumophila
BGC0000776	Saccharide	-	lipopolysaccharide	k__Bacteria	p__Proteobacteria	c__Gammaproteobacteria	o__Enterobacterales	f__Enterobacteriaceae	g__Escherichia	s__Escherichia_coli
BGC0000777	Saccharide	-	lipopolysaccharide	k__Bacteria	p__Proteobacteria	c__Gammaproteobacteria	o__Enterobacterales	f__Enterobacteriaceae	g__Escherichia	s__Escherichia_coli
BGC0000778	Saccharide	-	lipopolysaccharide	k__Bacteria	p__Proteobacteria	c__Gammaproteobacteria	o__Aeromonadales	f__Aeromonadaceae	g__Aeromonas	s__Aeromonas_piscicola
BGC0000779	Saccharide	-	lipopolysaccharide	k__Bacteria	p__Proteobacteria	c__Gammaproteobacteria	o__Aeromonadales	f__Aeromonadaceae	g__Aeromonas	s__Aeromonas_piscicola
BGC0000780	Saccharide	-	O&K-antigen	k__Bacteria	p__Proteobacteria	c__Gammaproteobacteria	o__Vibrionales	f__Vibrionaceae	g__Vibrio	s__Vibrio_parahaemolyticus
BGC0000782	Saccharide	-	O-antigen	k__Bacteria	p__Proteobacteria	c__Betaproteobacteria	o__Burkholderiales	f__Burkholderiaceae	g__Burkholderia	s__Burkholderia_pseudomallei
BGC0000783	Saccharide	-	O-antigen	k__Bacteria	p__Proteobacteria	c__Gammaproteobacteria	o__Xanthomonadales	f__Xanthomonadaceae	g__Xanthomonas	s__Xanthomonas_oryzae
BGC0000785	Saccharide	-	O-antigen	k__Bacteria	p__Proteobacteria	c__Betaproteobacteria	o__Burkholderiales	f__Burkholderiaceae	g__Burkholderia	s__Burkholderia_mallei
BGC0000786	Saccharide	-	O-antigen	k__Bacteria	p__Proteobacteria	c__Gammaproteobacteria	o__Enterobacterales	f__Hafniaceae	g__Edwardsiella	s__Edwardsiella_ictaluri
BGC0000787	Saccharide	-	O-antigen	k__Bacteria	p__Proteobacteria	c__Gammaproteobacteria	o__Enterobacterales	f__Enterobacteriaceae	g__Escherichia	s__Escherichia_coli
BGC0000788	Saccharide	-	O-antigen	k__Bacteria	p__Proteobacteria	c__Gammaproteobacteria	o__Enterobacterales	f__Enterobacteriaceae	g__Salmonella	s__Salmonella_enterica
BGC0000789	Saccharide	-	O-antigen	k__Bacteria	p__Proteobacteria	c__Gammaproteobacteria	o__Enterobacterales	f__Enterobacteriaceae	g__Escherichia	s__Escherichia_coli
BGC0000790	Saccharide	-	O-antigen	k__Bacteria	p__Proteobacteria	c__Gammaproteobacteria	o__Enterobacterales	f__Enterobacteriaceae	g__Escherichia	s__Escherichia_coli
BGC0000791	Saccharide	-	O-antigen	k__Bacteria	p__Proteobacteria	c__Gammaproteobacteria	o__Enterobacterales	f__Enterobacteriaceae	g__Cronobacter	s__Cronobacter_sakazakii
BGC0000792	Saccharide	-	polysaccharide	k__Bacteria	p__Firmicutes	c__Bacilli	o__Lactobacillales	f__Enterococcaceae	g__Enterococcus	s__Enterococcus_faecalis
BGC0000793	Saccharide	-	lipopolysaccharide oligosaccharide	k__Bacteria	p__Proteobacteria	c__Gammaproteobacteria	o__Enterobacterales	f__Enterobacteriaceae	g__Salmonella	s__Salmonella_enterica
BGC0000794	Saccharide	-	S-layer glycan	k__Bacteria	p__Firmicutes	c__Bacilli	o__Bacillales	f__Bacillaceae	g__Geobacillus	s__Geobacillus_stearothermophilus
BGC0000795	Saccharide	-	S-layer glycan	k__Bacteria	p__Firmicutes	c__Bacilli	o__Bacillales	f__Paenibacillaceae	g__Aneurinibacillus	s__Aneurinibacillus_thermoaerophilus
BGC0000796	Saccharide	-	S-layer glycan	k__Bacteria	p__Firmicutes	c__Bacilli	o__Bacillales	f__Paenibacillaceae	g__Paenibacillus	s__Paenibacillus_alvei
BGC0000799	Saccharide	-	colanic acid	k__Bacteria	p__Proteobacteria	c__Gammaproteobacteria	o__Enterobacterales	f__Enterobacteriaceae	g__Escherichia	s__Escherichia_coli
BGC0000801	Saccharide	-	galactoglucan	k__Bacteria	p__Proteobacteria	c__Alphaproteobacteria	o__Rhizobiales	f__Rhizobiaceae	g__Sinorhizobium	s__Sinorhizobium_meliloti
BGC0000802	Saccharide	-	succinoglycan	k__Bacteria	p__Proteobacteria	c__Alphaproteobacteria	o__Rhizobiales	f__Rhizobiaceae	g__Sinorhizobium	s__Sinorhizobium_meliloti
BGC0000803	Saccharide	-	GG exopolysaccharide	k__Bacteria	p__Firmicutes	c__Bacilli	o__Lactobacillales	f__Lactobacillaceae	g__Lactobacillus	s__Lactobacillus_rhamnosus
BGC0000804	Saccharide	-	acarviostatin I03, acarviostatin II03, acarviostatin III03, acarviostatin IV03	k__Bacteria	p__Actinobacteria	c__Actinobacteria	o__Streptomycetales	f__Streptomycetaceae	g__Streptomyces	s__Streptomyces_coelicoflavus
BGC0000805	Saccharide	-	moenomycin	k__Bacteria	p__Actinobacteria	c__Actinobacteria	o__Streptomycetales	f__Streptomycetaceae	g__Streptomyces	s__Streptomyces_viridosporus
BGC0000807	Saccharide	-	phosphonoglycans	k__Bacteria	p__Actinobacteria	c__Actinobacteria	o__Glycomycetales	f__Glycomycetaceae	g__Stackebrandtia	s__Stackebrandtia_nassauensis
BGC0000811	Alkaloid	-	fumigaclavine C	k__Eukaryota	p__Ascomycota	c__Eurotiomycetes	o__Eurotiales	f__Aspergillaceae	g__Aspergillus	s__Aspergillus_fumigatus
BGC0000818	NRP	-	notoamide A	k__Eukaryota	p__Ascomycota	c__Eurotiomycetes	o__Eurotiales	f__Aspergillaceae	g__Aspergillus	s__Aspergillus_versicolor
BGC0000820	Alkaloid	-	physostigmine	k__Bacteria	p__Actinobacteria	c__Actinobacteria	o__Streptomycetales	f__Streptomycetaceae	g__Streptomyces	s__Streptomyces_griseofuscus
BGC0000821	Saccharide	-	rebeccamycin	k__Bacteria	p__Actinobacteria	c__Actinobacteria	o__Pseudonocardiales	f__Pseudonocardiaceae	g__Lechevalieria	s__Lechevalieria_aerocolonigenes
BGC0000822	Alkaloid	-	rebeccamycin	k__Bacteria	p__Actinobacteria	c__Actinobacteria	o__Pseudonocardiales	f__Pseudonocardiaceae	g__Lechevalieria	s__Lechevalieria_aerocolonigenes
BGC0000823	Alkaloid	-	rebeccamycin	k__Bacteria	p__Actinobacteria	c__Actinobacteria	o__Pseudonocardiales	f__Pseudonocardiaceae	g__Lechevalieria	s__Lechevalieria_aerocolonigenes
BGC0000826	Alkaloid	-	staurosporine	k__Bacteria	p__Actinobacteria	c__Actinobacteria	o__Streptomycetales	f__Streptomycetaceae	g__Streptomyces	s__Streptomyces_clavuligerus
BGC0000827	Alkaloid	-	staurosporine	k__Bacteria	p__Actinobacteria	c__Actinobacteria	o__Micromonosporales	f__Micromonosporaceae	g__Salinispora	s__Salinispora_arenicola
BGC0000829	Alkaloid	-	violacein	k__Bacteria	p__Proteobacteria	c__Betaproteobacteria	o__Neisseriales	f__Chromobacteriaceae	g__Chromobacterium	s__Chromobacterium_violaceum
BGC0000832	Saccharide	-	clorobiocin	k__Bacteria	p__Actinobacteria	c__Actinobacteria	o__Streptomycetales	f__Streptomycetaceae	g__Streptomyces	s__Streptomyces_roseochromogenus
BGC0000834	Saccharide	-	cathomycin	k__Bacteria	p__Actinobacteria	c__Actinobacteria	o__Streptomycetales	f__Streptomycetaceae	g__Streptomyces	s__Streptomyces_niveus
BGC0000836	Other	-	APE Ec	k__Bacteria	p__Proteobacteria	c__Gammaproteobacteria	o__Enterobacterales	f__Enterobacteriaceae	g__Escherichia	s__Escherichia_coli
BGC0000837	Other	-	APE Vf	k__Bacteria	p__Proteobacteria	c__Gammaproteobacteria	o__Vibrionales	f__Vibrionaceae	g__Aliivibrio	s__Aliivibrio_fischeri
BGC0000838	Polyketide	-	flexirubin	k__Bacteria	p__Bacteroidetes	c__Flavobacteriia	o__Flavobacteriales	f__Flavobacteriaceae	g__Flavobacterium	s__Flavobacterium_johnsoniae
BGC0000839	Other	-	flexirubin	k__Bacteria	p__Bacteroidetes	c__Chitinophagia	o__Chitinophagales	f__Chitinophagaceae	g__Chitinophaga	s__Chitinophaga_pinensis
BGC0000840	Other	-	xanthomonadin I	k__Bacteria	p__Proteobacteria	c__Gammaproteobacteria	o__Xanthomonadales	f__Xanthomonadaceae	g__Xanthomonas	s__Xanthomonas_oryzae
BGC0000841	Other	-	2-formyloxymethylclavam, 2-hydroxymethylclavam, alanylclavam, clavam-2-carboxylate, clavulanic acid	k__Bacteria	p__Actinobacteria	c__Actinobacteria	o__Streptomycetales	f__Streptomycetaceae	g__Streptomyces	s__Streptomyces_clavuligerus
BGC0000843	Other	-	2-formyloxymethylclavam, 2-hydroxymethylclavam, alanylclavam, clavam-2-carboxylate	k__Bacteria	p__Actinobacteria	c__Actinobacteria	o__Streptomycetales	f__Streptomycetaceae	g__Streptomyces	s__Streptomyces_clavuligerus
BGC0000844	Other	-	clavulanic acid	k__Bacteria	p__Actinobacteria	c__Actinobacteria	o__Streptomycetales	f__Streptomycetaceae	g__Streptomyces	s__Streptomyces_clavuligerus
BGC0000845	Other	-	clavulanic acid	k__Bacteria	p__Actinobacteria	c__Actinobacteria	o__Streptomycetales	f__Streptomycetaceae	g__Streptomyces	s__Streptomyces_clavuligerus
BGC0000847	Other	-	thienamycin	k__Bacteria	p__Actinobacteria	c__Actinobacteria	o__Streptomycetales	f__Streptomycetaceae	g__Streptomyces	s__Streptomyces_cattleya
BGC0000848	Other	-	A-factor	k__Bacteria	p__Actinobacteria	c__Actinobacteria	o__Streptomycetales	f__Streptomycetaceae	g__Streptomyces	s__Streptomyces_griseus
BGC0000849	Other	-	SCB1, SCB2, SCB3	k__Bacteria	p__Actinobacteria	c__Actinobacteria	o__Streptomycetales	f__Streptomycetaceae	g__Streptomyces	s__Streptomyces_coelicolor
BGC0000850	Other	-	γ-butyrolactone	k__Bacteria	p__Actinobacteria	c__Actinobacteria	o__Streptomycetales	f__Streptomycetaceae	g__Streptomyces	s__Streptomyces_acidiscabies
BGC0000851	Other	-	albonoursin	k__Bacteria	p__Actinobacteria	c__Actinobacteria	o__Streptomycetales	f__Streptomycetaceae	g__Streptomyces	s__Streptomyces_noursei
BGC0000852	Other	-	ectoine	k__Bacteria	p__Firmicutes	c__Bacilli	o__Bacillales	f__Planococcaceae	g__Sporosarcina	s__Sporosarcina_pasteurii
BGC0000853	Other	-	ectoine	k__Bacteria	p__Actinobacteria	c__Actinobacteria	o__Streptomycetales	f__Streptomycetaceae	g__Streptomyces	s__Streptomyces_anulatus
BGC0000854	Other	-	ectoine	k__Bacteria	p__Proteobacteria	c__Gammaproteobacteria	o__Methylococcales	f__Methylococcaceae	g__Methylomicrobium	s__Methylomicrobium_alcaliphilum
BGC0000859	Other	-	ectoine	k__Bacteria	p__Proteobacteria	c__Gammaproteobacteria	o__Methylococcales	f__Methylococcaceae	g__Methylomicrobium	s__Methylomicrobium_alcaliphilum
BGC0000860	Other	-	ectoine	k__Bacteria	p__Proteobacteria	c__Alphaproteobacteria	o__Rhodobacterales	f__Rhodobacteraceae	g__Methylarcula	s__Methylarcula_marina
BGC0000865	Other	-	eicoseicosapentaenoic acid	k__Bacteria	p__Proteobacteria	c__Gammaproteobacteria	o__Vibrionales	f__Vibrionaceae	g__Photobacterium	s__Photobacterium_profundum
BGC0000870	Other	-	mycolic acid	k__Bacteria	p__Actinobacteria	c__Actinobacteria	o__Corynebacteriales	f__Mycobacteriaceae	g__Mycobacterium	s__Mycobacterium_tuberculosis
BGC0000871	Other	-	AEPE, TG-1, VEPE	k__Bacteria	p__Proteobacteria	c__Deltaproteobacteria	o__Myxococcales	f__Myxococcaceae	g__Myxococcus	s__Myxococcus_xanthus
BGC0000874	Other	-	blasticidin S	k__Bacteria	p__Actinobacteria	c__Actinobacteria	o__Streptomycetales	f__Streptomycetaceae	g__Streptomyces	s__Streptomyces_griseochromogenes
BGC0000879	Other	-	sangivamycin, toyocamycin	k__Bacteria	p__Actinobacteria	c__Actinobacteria	o__Streptomycetales	f__Streptomycetaceae	g__Streptomyces	s__Streptomyces_rimosus
BGC0000880	Other	-	tunicamycin B1	k__Bacteria	p__Actinobacteria	c__Actinobacteria	o__Streptomycetales	f__Streptomycetaceae	g__Streptomyces	s__Streptomyces_chartreusis
BGC0000890	Saccharide	-	pentabromopseudilin	k__Bacteria	p__Proteobacteria	c__Gammaproteobacteria	o__Alteromonadales	f__Pseudoalteromonadaceae	g__Pseudoalteromonas	s__Pseudoalteromonas_phenolica
BGC0000891	Saccharide	-	pentabromopseudilin	k__Bacteria	p__Proteobacteria	c__Gammaproteobacteria	o__Alteromonadales	f__Pseudoalteromonadaceae	g__Pseudoalteromonas	s__Pseudoalteromonas_luteoviolacea
BGC0000892	Other	-	caryoynencin	k__Bacteria	p__Proteobacteria	c__Betaproteobacteria	o__Burkholderiales	f__Burkholderiaceae	g__Burkholderia	s__Burkholderia_gladioli
BGC0000893	NRP	-	chloramphenicol	k__Bacteria	p__Actinobacteria	c__Actinobacteria	o__Streptomycetales	f__Streptomycetaceae	g__Streptomyces	s__Streptomyces_venezuelae
BGC0000895	Other	-	citrulline	k__Bacteria	p__Firmicutes	c__Bacilli	o__Lactobacillales	f__Lactobacillaceae	g__Lactobacillus	s__Lactobacillus_plantarum
BGC0000896	Other	-	cycloserine	k__Bacteria	p__Actinobacteria	c__Actinobacteria	o__Streptomycetales	f__Streptomycetaceae	g__Streptomyces	s__Streptomyces_lavendulae
BGC0000898	Saccharide	-	desosamine, narbomycin, neomethymycin, pikromycin	k__Bacteria	p__Actinobacteria	c__Actinobacteria	o__Streptomycetales	f__Streptomycetaceae	g__Streptomyces	s__Streptomyces_venezuelae
BGC0000900	Other	-	ferrichrome	k__Eukaryota	p__Ascomycota	c__Eurotiomycetes	o__Eurotiales	f__Aspergillaceae	g__Aspergillus	s__Aspergillus_oryzae
BGC0000901	Other	-	ferrichrome	k__Eukaryota	p__Ascomycota	c__Eurotiomycetes	o__Eurotiales	f__Aspergillaceae	g__Aspergillus	s__Aspergillus_niger
BGC0000902	Other	-	flaviolin	k__Bacteria	p__Actinobacteria	c__Actinobacteria	o__Pseudonocardiales	f__Pseudonocardiaceae	g__Saccharopolyspora	s__Saccharopolyspora_erythraea
BGC0000903	Other	-	fluorometabolite	k__Bacteria	p__Actinobacteria	c__Actinobacteria	o__Streptomycetales	f__Streptomycetaceae	g__Streptomyces	s__Streptomyces_cattleya
BGC0000904	Other	-	FR-900098	k__Bacteria	p__Actinobacteria	c__Actinobacteria	o__Streptomycetales	f__Streptomycetaceae	g__Streptomyces	s__Streptomyces_rubellomurinus
BGC0000907	Other	-	lincomycin	k__Bacteria	p__Actinobacteria	c__Actinobacteria	o__Streptomycetales	f__Streptomycetaceae	g__Streptomyces	s__Streptomyces_lincolnensis
BGC0000908	Other	-	melanin	k__Bacteria	p__Actinobacteria	c__Actinobacteria	o__Streptomycetales	f__Streptomycetaceae	g__Streptomyces	s__Streptomyces_avermitilis
BGC0000909	Other	-	melanin	k__Bacteria	p__Actinobacteria	c__Actinobacteria	o__Streptomycetales	f__Streptomycetaceae	g__Streptomyces	s__Streptomyces_avermitilis
BGC0000910	Other	-	melanin	k__Bacteria	p__Actinobacteria	c__Actinobacteria	o__Streptomycetales	f__Streptomycetaceae	g__Streptomyces	s__Streptomyces_coelicolor
BGC0000911	Other	-	melanin	k__Bacteria	p__Actinobacteria	c__Actinobacteria	o__Streptomycetales	f__Streptomycetaceae	g__Streptomyces	s__Streptomyces_griseus
BGC0000912	Other	-	melanin	k__Bacteria	p__Actinobacteria	c__Actinobacteria	o__Streptomycetales	f__Streptomycetaceae	g__Streptomyces	s__Streptomyces_griseus
BGC0000914	Other	-	methylenomycin A	k__Bacteria	p__Actinobacteria	c__Actinobacteria	o__Streptomycetales	f__Streptomycetaceae	g__Streptomyces	s__Streptomyces_coelicolor
BGC0000915	Saccharide	-	mitomycin	k__Bacteria	p__Actinobacteria	c__Actinobacteria	o__Streptomycetales	f__Streptomycetaceae	g__Streptomyces	s__Streptomyces_lavendulae
BGC0000916	Other	-	molybdenum cofactor	k__Bacteria	p__Firmicutes	c__Bacilli	o__Bacillales	f__Staphylococcaceae	g__Staphylococcus	s__Staphylococcus_carnosus
BGC0000917	Other	-	molybdenum cofactor	k__Bacteria	p__Proteobacteria	c__Alphaproteobacteria	o__Rhodobacterales	f__Rhodobacteraceae	g__Rhodobacter	s__Rhodobacter_capsulatus
BGC0000918	Other	-	ochronotic pigment	k__Bacteria	p__Actinobacteria	c__Actinobacteria	o__Streptomycetales	f__Streptomycetaceae	g__Streptomyces	s__Streptomyces_avermitilis
BGC0000924	Other	-	pyrrolnitrin	k__Bacteria	p__Proteobacteria	c__Gammaproteobacteria	o__Pseudomonadales	f__Pseudomonadaceae	g__Pseudomonas	s__Pseudomonas_chlororaphis
BGC0000928	Other	-	T3 toxin	k__Bacteria	p__Cyanobacteria	c__Cyanobacteria_unclassified	o__Nostocales	f__Aphanizomenonaceae	g__Cylindrospermopsis	s__Cylindrospermopsis_raciborskii
BGC0000929	Other	-	xanthothricin	k__Bacteria	p__Proteobacteria	c__Betaproteobacteria	o__Burkholderiales	f__Burkholderiaceae	g__Burkholderia	s__Burkholderia_glumae
BGC0000932	Other	-	hydroxytropodithietic acid, tropodithietic acid	k__Bacteria	p__Proteobacteria	c__Alphaproteobacteria	o__Rhodobacterales	f__Rhodobacteraceae	g__Phaeobacter	s__Phaeobacter_inhibens
BGC0000933	Other	-	xiamenmycin A	k__Bacteria	p__Actinobacteria	c__Actinobacteria	o__Streptomycetales	f__Streptomycetaceae	g__Streptomyces	s__Streptomyces_xiamenensis
BGC0000937	Other	-	fosfazinomycin A	k__Bacteria	p__Actinobacteria	c__Actinobacteria	o__Streptomycetales	f__Streptomycetaceae	g__Streptomyces	s__Streptomyces_sp_WM6372
BGC0000938	Saccharide	-	fosfomycin	k__Bacteria	p__Actinobacteria	c__Actinobacteria	o__Streptomycetales	f__Streptomycetaceae	g__Streptomyces	s__Streptomyces_fradiae
BGC0000939	Other	-	aerobactin	k__Bacteria	p__Proteobacteria	c__Gammaproteobacteria	o__Vibrionales	f__Vibrionaceae	g__Grimontia	s__Grimontia_hollisae
BGC0000940	Other	-	desferrioxamin B, desferrioxamine E	k__Bacteria	p__Actinobacteria	c__Actinobacteria	o__Streptomycetales	f__Streptomycetaceae	g__Streptomyces	s__Streptomyces_coelicolor
BGC0000941	Other	-	desferrioxamin B	k__Bacteria	p__Actinobacteria	c__Actinobacteria	o__Streptomycetales	f__Streptomycetaceae	g__Streptomyces	s__Streptomyces_griseus
BGC0000943	Other	-	staphylobactin	k__Bacteria	p__Firmicutes	c__Bacilli	o__Bacillales	f__Staphylococcaceae	g__Staphylococcus	s__Staphylococcus_aureus
BGC0000944	Other	-	staphyloferrin A	k__Bacteria	p__Firmicutes	c__Bacilli	o__Bacillales	f__Staphylococcaceae	g__Staphylococcus	s__Staphylococcus_aureus
BGC0000946	Other	-	vibrioferrin	k__Bacteria	p__Proteobacteria	c__Gammaproteobacteria	o__Vibrionales	f__Vibrionaceae	g__Vibrio	s__Vibrio_parahaemolyticus
BGC0000947	Other	-	vibrioferrin	k__Bacteria	p__Proteobacteria	c__Gammaproteobacteria	o__Vibrionales	f__Vibrionaceae	g__Vibrio	s__Vibrio_alginolyticus
BGC0000948	Other	-	α-galactosylceramide	k__Bacteria	p__Bacteroidetes	c__Bacteroidia	o__Bacteroidales	f__Bacteroidaceae	g__Bacteroides	s__Bacteroides_fragilis
BGC0000949	NRP	-	A-500359 A, A-500359 B	k__Bacteria	p__Actinobacteria	c__Actinobacteria	o__Streptomycetales	f__Streptomycetaceae	g__Streptomyces	s__Streptomyces_griseus
BGC0000954	NRP/Polyketide	-	ajudazol A	k__Bacteria	p__Proteobacteria	c__Deltaproteobacteria	o__Myxococcales	f__Polyangiaceae	g__Chondromyces	s__Chondromyces_crocatus
BGC0000955	NRP/Polyketide	-	althiomycin	k__Bacteria	p__Proteobacteria	c__Deltaproteobacteria	o__Myxococcales	f__Myxococcaceae	g__Myxococcus	s__Myxococcus_xanthus
BGC0000956	NRP/Polyketide	-	andrimid	k__Bacteria	p__Proteobacteria	c__Gammaproteobacteria	o__Enterobacterales	f__Erwiniaceae	g__Pantoea	s__Pantoea_agglomerans
BGC0000959	NRP/Polyketide	-	aspyridone A, aspyridone B	k__Eukaryota	p__Ascomycota	c__Eurotiomycetes	o__Eurotiales	f__Aspergillaceae	g__Aspergillus	s__Aspergillus_nidulans
BGC0000961	NRP/Polyketide	-	bactobolin	k__Bacteria	p__Proteobacteria	c__Betaproteobacteria	o__Burkholderiales	f__Burkholderiaceae	g__Burkholderia	s__Burkholderia_thailandensis
BGC0000964	NRP/Polyketide	-	burkholdac A, burkholdac B	k__Bacteria	p__Proteobacteria	c__Betaproteobacteria	o__Burkholderiales	f__Burkholderiaceae	g__Burkholderia	s__Burkholderia_thailandensis
BGC0000965	Polyketide	-	C-1027	k__Bacteria	p__Actinobacteria	c__Actinobacteria	o__Streptomycetales	f__Streptomycetaceae	g__Streptomyces	s__Streptomyces_globisporus
BGC0000969	NRP/Polyketide	-	chondramide A	k__Bacteria	p__Proteobacteria	c__Deltaproteobacteria	o__Myxococcales	f__Polyangiaceae	g__Chondromyces	s__Chondromyces_crocatus
BGC0000970	NRP/Polyketide	-	chondrochloren A	k__Bacteria	p__Proteobacteria	c__Deltaproteobacteria	o__Myxococcales	f__Polyangiaceae	g__Chondromyces	s__Chondromyces_crocatus
BGC0000972	NRP/Polyketide	-	cis-7-tetradecenoyl-D-asparagine, N-myristoyl-D-asparagine, (R)-N1-((S)-5-oxohexan-2-yl)-2-tetradecanamidosuccinamide	k__Bacteria	p__Proteobacteria	c__Gammaproteobacteria	o__Enterobacterales	f__Enterobacteriaceae	g__Escherichia	s__Escherichia_coli
BGC0000974	NRP/Polyketide	-	crocacin	k__Bacteria	p__Proteobacteria	c__Deltaproteobacteria	o__Myxococcales	f__Polyangiaceae	g__Chondromyces	s__Chondromyces_crocatus
BGC0000975	NRP/Polyketide	-	cryptophycin-327	k__Bacteria	p__Cyanobacteria	c__Cyanobacteria_unclassified	o__Nostocales	f__Nostocaceae	g__Nostoc	s__Nostoc_sp_ATCC_53789
BGC0000976	NRP/Polyketide	-	curacin A	k__Bacteria	p__Cyanobacteria	c__Cyanobacteria_unclassified	o__Oscillatoriales	f__Oscillatoriaceae	g__Moorea	s__Moorea_producens
BGC0000977	NRP/Polyketide	-	cyclopiazonic acid	k__Eukaryota	p__Ascomycota	c__Eurotiomycetes	o__Eurotiales	f__Aspergillaceae	g__Aspergillus	s__Aspergillus_oryzae
BGC0000978	Alkaloid/NRP/Polyketide	-	cylindrospermopsin	k__Bacteria	p__Cyanobacteria	c__Cyanobacteria_unclassified	o__Nostocales	f__Aphanizomenonaceae	g__Cylindrospermopsis	s__Cylindrospermopsis_raciborskii
BGC0000982	NRP/Polyketide	-	cystothiazole A	k__Bacteria	p__Proteobacteria	c__Deltaproteobacteria	o__Myxococcales	f__Archangiaceae	g__Cystobacter	s__Cystobacter_fuscus
BGC0000983	NRP/Polyketide	-	cytochalasin E, cytochalasin K	k__Eukaryota	p__Ascomycota	c__Eurotiomycetes	o__Eurotiales	f__Aspergillaceae	g__Aspergillus	s__Aspergillus_clavatus
BGC0000984	NRP/Polyketide	-	delftibactin A, delftibactin B	k__Bacteria	p__Proteobacteria	c__Betaproteobacteria	o__Burkholderiales	f__Comamonadaceae	g__Delftia	s__Delftia_acidovorans
BGC0000985	NRP/Polyketide	-	dehydrodidemnin B (aplidine), didemnin B, didemnin X, didemnin Y, nordidemnin B	k__Bacteria	p__Proteobacteria	c__Alphaproteobacteria	o__Rhodospirillales	f__Rhodospirillaceae	g__Tistrella	s__Tistrella_mobilis
BGC0000986	NRP/Polyketide	-	dkxanthene, dkxanthene 504, dkxanthene 508, dkxanthene 518, dkxanthene 520, dkxanthene 530, dkxanthene 534, dkxanthene 544, dkxanthene 548, dkxanthene 556, dkxanthene 560, dkxanthene 574, dkxanthene 586	k__Bacteria	p__Proteobacteria	c__Deltaproteobacteria	o__Myxococcales	f__Archangiaceae	g__Stigmatella	s__Stigmatella_aurantiaca
BGC0000988	NRP/Polyketide	-	epothilone B	k__Bacteria	p__Proteobacteria	c__Deltaproteobacteria	o__Myxococcales	f__Polyangiaceae	g__Sorangium	s__Sorangium_cellulosum
BGC0000989	NRP/Polyketide	-	epothilone	k__Bacteria	p__Proteobacteria	c__Deltaproteobacteria	o__Myxococcales	f__Polyangiaceae	g__Sorangium	s__Sorangium_cellulosum
BGC0000990	NRP/Polyketide	-	epothilone	k__Bacteria	p__Proteobacteria	c__Deltaproteobacteria	o__Myxococcales	f__Polyangiaceae	g__Sorangium	s__Sorangium_cellulosum
BGC0000991	NRP/Polyketide	-	epothilone	k__Bacteria	p__Proteobacteria	c__Deltaproteobacteria	o__Myxococcales	f__Polyangiaceae	g__Sorangium	s__Sorangium_cellulosum
BGC0000993	NRP/Polyketide	-	FR901228	k__Bacteria	p__Proteobacteria	c__Betaproteobacteria	o__Neisseriales	f__Chromobacteriaceae	g__Chromobacterium	s__Chromobacterium_violaceum
BGC0000994	NRP/Polyketide	-	FR-900520	k__Bacteria	p__Actinobacteria	c__Actinobacteria	o__Streptomycetales	f__Streptomycetaceae	g__Streptomyces	s__Streptomyces_hygroscopicus
BGC0000997	NRP/Polyketide	-	glidobactin, glidobactin B, glidobactin C	k__Bacteria	p__Proteobacteria	c__Betaproteobacteria	o__Burkholderiales	f__Burkholderiales_unclassified	g__Burkholderiales_unclassified	s__Polyangium_brachysporum
BGC0000999	NRP/Polyketide	-	heat-stable antifungal factor	k__Bacteria	p__Proteobacteria	c__Gammaproteobacteria	o__Xanthomonadales	f__Xanthomonadaceae	g__Lysobacter	s__Lysobacter_enzymogenes
BGC0001003	NRP/Polyketide/Saccharide	-	α-lipomycin	k__Bacteria	p__Actinobacteria	c__Actinobacteria	o__Streptomycetales	f__Streptomycetaceae	g__Kitasatospora	s__Kitasatospora_aureofaciens
BGC0001006	NRP/Polyketide	-	lymphostin, lymphostinol, neolymphostin B, neolymphostinol B	k__Bacteria	p__Actinobacteria	c__Actinobacteria	o__Micromonosporales	f__Micromonosporaceae	g__Salinispora	s__Salinispora_tropica
BGC0001007	NRP/Polyketide	-	lymphostin, lymphostinol, neolymphostin b, neolymphostinol B	k__Bacteria	p__Actinobacteria	c__Actinobacteria	o__Micromonosporales	f__Micromonosporaceae	g__Salinispora	s__Salinispora_arenicola
BGC0001008	Polyketide	-	maduropeptin	k__Bacteria	p__Actinobacteria	c__Actinobacteria	o__Streptosporangiales	f__Thermomonosporaceae	g__Actinomadura	s__Actinomadura_madurae
BGC0001012	NRP/Polyketide	-	meridamycin	k__Bacteria	p__Actinobacteria	c__Actinobacteria	o__Streptomycetales	f__Streptomycetaceae	g__Streptomyces	s__Streptomyces_violaceusniger
BGC0001014	NRP/Polyketide	-	micacocidin	k__Bacteria	p__Proteobacteria	c__Betaproteobacteria	o__Burkholderiales	f__Burkholderiaceae	g__Ralstonia	s__Ralstonia_solanacearum
BGC0001015	NRP/Polyketide	-	microcystin	k__Bacteria	p__Cyanobacteria	c__Cyanobacteria_unclassified	o__Oscillatoriales	f__Microcoleaceae	g__Planktothrix	s__Planktothrix_agardhii
BGC0001017	NRP/Polyketide	-	microcystin LR	k__Bacteria	p__Cyanobacteria	c__Cyanobacteria_unclassified	o__Chroococcales	f__Microcystaceae	g__Microcystis	s__Microcystis_aeruginosa
BGC0001018	NRP/Polyketide	-	micropeptin K139	k__Bacteria	p__Cyanobacteria	c__Cyanobacteria_unclassified	o__Chroococcales	f__Microcystaceae	g__Microcystis	s__Microcystis_aeruginosa
BGC0001019	NRP/Polyketide	-	microsclerodermin M	k__Bacteria	p__Proteobacteria	c__Deltaproteobacteria	o__Myxococcales	f__Polyangiaceae	g__Sorangium	s__Sorangium_cellulosum
BGC0001021	NRP/Polyketide	-	mycobactin	k__Bacteria	p__Actinobacteria	c__Actinobacteria	o__Corynebacteriales	f__Mycobacteriaceae	g__Mycobacterium	s__Mycobacterium_tuberculosis
BGC0001022	NRP/Polyketide	-	myxalamid, myxalamid A, myxalamid C, myxalamid D	k__Bacteria	p__Proteobacteria	c__Deltaproteobacteria	o__Myxococcales	f__Archangiaceae	g__Stigmatella	s__Stigmatella_aurantiaca
BGC0001023	NRP/Polyketide	-	myxochromide S1	k__Bacteria	p__Proteobacteria	c__Deltaproteobacteria	o__Myxococcales	f__Archangiaceae	g__Stigmatella	s__Stigmatella_aurantiaca
BGC0001024	NRP/Polyketide	-	myxothiazol	k__Bacteria	p__Proteobacteria	c__Deltaproteobacteria	o__Myxococcales	f__Archangiaceae	g__Stigmatella	s__Stigmatella_aurantiaca
BGC0001025	NRP/Polyketide	-	myxovirescin A1	k__Bacteria	p__Proteobacteria	c__Deltaproteobacteria	o__Myxococcales	f__Myxococcaceae	g__Myxococcus	s__Myxococcus_xanthus
BGC0001027	NRP/Polyketide	-	nocobactin NA, nocobactin NA 10152B	k__Bacteria	p__Actinobacteria	c__Actinobacteria	o__Corynebacteriales	f__Nocardiaceae	g__Nocardia	s__Nocardia_farcinica
BGC0001031	NRP/Polyketide	-	oocydin A	k__Bacteria	p__Proteobacteria	c__Gammaproteobacteria	o__Enterobacterales	f__Yersiniaceae	g__Serratia	s__Serratia_marcescens
BGC0001032	NRP/Polyketide	-	oocydin A	k__Bacteria	p__Proteobacteria	c__Gammaproteobacteria	o__Enterobacterales	f__Yersiniaceae	g__Serratia	s__Serratia_plymuthica
BGC0001033	NRP/Polyketide	-	paenilamicin, paenilamicin A2, paenilamicin B1, paenilamicin B2	k__Bacteria	p__Firmicutes	c__Bacilli	o__Bacillales	f__Paenibacillaceae	g__Paenibacillus	s__Paenibacillus_larvae
BGC0001034	NRP/Polyketide	-	pellasoren, pellasoren B	k__Bacteria	p__Proteobacteria	c__Deltaproteobacteria	o__Myxococcales	f__Polyangiaceae	g__Sorangium	s__Sorangium_cellulosum
BGC0001037	NRP/Polyketide	-	azaspirene, pseurotin	k__Eukaryota	p__Ascomycota	c__Eurotiomycetes	o__Eurotiales	f__Aspergillaceae	g__Aspergillus	s__Aspergillus_fumigatus
BGC0001040	NRP/Polyketide	-	rapamycin	k__Bacteria	p__Actinobacteria	c__Actinobacteria	o__Streptomycetales	f__Streptomycetaceae	g__Streptomyces	s__Streptomyces_rapamycinicus
BGC0001041	NRP/Polyketide	-	salinosporamide A	k__Bacteria	p__Actinobacteria	c__Actinobacteria	o__Micromonosporales	f__Micromonosporaceae	g__Salinispora	s__Salinispora_tropica
BGC0001043	NRP/Polyketide	-	SGR PTM Compound b, SGR PTM Compound c, SGR PTM Compound d, SGR PTMs	k__Bacteria	p__Actinobacteria	c__Actinobacteria	o__Streptomycetales	f__Streptomycetaceae	g__Streptomyces	s__Streptomyces_griseus
BGC0001048	NRP/Polyketide/Saccharide	-	tallysomycin A, tallysomycin B	k__Bacteria	p__Actinobacteria	c__Actinobacteria	o__Pseudonocardiales	f__Pseudonocardiaceae	g__Streptoalloteichus	s__Streptoalloteichus_hindustanus
BGC0001051	NRP/Polyketide	-	thuggacin A	k__Bacteria	p__Proteobacteria	c__Deltaproteobacteria	o__Myxococcales	f__Polyangiaceae	g__Sorangium	s__Sorangium_cellulosum
BGC0001054	NRP/Polyketide	-	xenocoumacin 1, xenocoumacin II	k__Bacteria	p__Proteobacteria	c__Gammaproteobacteria	o__Enterobacterales	f__Morganellaceae	g__Xenorhabdus	s__Xenorhabdus_nematophila
BGC0001055	NRP/Polyketide	-	yersiniabactin	k__Bacteria	p__Proteobacteria	c__Gammaproteobacteria	o__Enterobacterales	f__Enterobacteriaceae	g__Escherichia	s__Escherichia_coli
BGC0001056	NRP/Polyketide	-	prezeamine, prezeamine I, zeamine, zeamine I, zeamine II	k__Bacteria	p__Proteobacteria	c__Gammaproteobacteria	o__Enterobacterales	f__Yersiniaceae	g__Serratia	s__Serratia_plymuthica
BGC0001060	Polyketide	-	dynemicin A	k__Bacteria	p__Actinobacteria	c__Actinobacteria	o__Micromonosporales	f__Micromonosporaceae	g__Micromonospora	s__Micromonospora_chersina
BGC0001061	Polyketide/Saccharide	-	polyketomycin	k__Bacteria	p__Actinobacteria	c__Actinobacteria	o__Streptomycetales	f__Streptomycetaceae	g__Streptomyces	s__Streptomyces_diastatochromogenes
BGC0001062	Polyketide	-	TLN-05220	k__Bacteria	p__Actinobacteria	c__Actinobacteria	o__Micromonosporales	f__Micromonosporaceae	g__Micromonospora	s__Micromonospora_echinospora
BGC0001063	NRP/Polyketide	-	undecylprodigiosin	k__Bacteria	p__Actinobacteria	c__Actinobacteria	o__Streptomycetales	f__Streptomycetaceae	g__Streptomyces	s__Streptomyces_coelicolor
BGC0001066	Polyketide	-	kendomycin	k__Bacteria	p__Actinobacteria	c__Actinobacteria	o__Streptomycetales	f__Streptomycetaceae	g__Streptomyces	s__Streptomyces_violaceoruber
BGC0001067	Polyketide/Terpene	-	fumagillin, fumagillol, β-trans-bergamotene	k__Eukaryota	p__Ascomycota	c__Eurotiomycetes	o__Eurotiales	f__Aspergillaceae	g__Aspergillus	s__Aspergillus_fumigatus
BGC0001069	NRP/Polyketide	-	chivosazol	k__Bacteria	p__Proteobacteria	c__Deltaproteobacteria	o__Myxococcales	f__Polyangiaceae	g__Sorangium	s__Sorangium_cellulosum
BGC0001070	NRP/Polyketide	-	kirromycin	k__Bacteria	p__Actinobacteria	c__Actinobacteria	o__Streptomycetales	f__Streptomycetaceae	g__Streptomyces	s__Streptomyces_collinus
BGC0001074	Polyketide/Saccharide	-	cosmomycin D	k__Bacteria	p__Actinobacteria	c__Actinobacteria	o__Streptomycetales	f__Streptomycetaceae	g__Streptomyces	s__Streptomyces_olindensis
BGC0001075	Polyketide/Terpene	-	aurachin RE	k__Bacteria	p__Actinobacteria	c__Actinobacteria	o__Corynebacteriales	f__Nocardiaceae	g__Rhodococcus	s__Rhodococcus_erythropolis
BGC0001077	Polyketide/Terpene	-	alkyl-O-dihydrogeranyl-methoxyhydroquinones	k__Bacteria	p__Actinobacteria	c__Actinobacteria	o__Micromonosporales	f__Micromonosporaceae	g__Actinoplanes	s__Actinoplanes_missouriensis
BGC0001080	Other	-	endophenazine A, endophenazine B	k__Bacteria	p__Actinobacteria	c__Actinobacteria	o__Streptomycetales	f__Streptomycetaceae	g__Streptomyces	s__Streptomyces_anulatus
BGC0001088	NRP/Polyketide	-	albicidin	k__Bacteria	p__Proteobacteria	c__Gammaproteobacteria	o__Xanthomonadales	f__Xanthomonadaceae	g__Xanthomonas	s__Xanthomonas_albilineans
BGC0001091	NRP/Polyketide	-	corallopyronin	k__Bacteria	p__Proteobacteria	c__Deltaproteobacteria	o__Myxococcales	f__Myxococcaceae	g__Corallococcus	s__Corallococcus_coralloides
BGC0001093	NRP/Polyketide	-	disorazol A	k__Bacteria	p__Proteobacteria	c__Deltaproteobacteria	o__Myxococcales	f__Polyangiaceae	g__Sorangium	s__Sorangium_cellulosum
BGC0001094	NRP/Polyketide	-	enacyloxin IIa	k__Bacteria	p__Proteobacteria	c__Betaproteobacteria	o__Burkholderiales	f__Burkholderiaceae	g__Burkholderia	s__Burkholderia_ambifaria
BGC0001102	NRP/Polyketide	-	malleilactone	k__Bacteria	p__Proteobacteria	c__Betaproteobacteria	o__Burkholderiales	f__Burkholderiaceae	g__Burkholderia	s__Burkholderia_thailandensis
BGC0001104	NRP/Polyketide	-	myxovirescin A1	k__Bacteria	p__Proteobacteria	c__Deltaproteobacteria	o__Myxococcales	f__Myxococcaceae	g__Myxococcus	s__Myxococcus_xanthus
BGC0001106	NRP/Polyketide	-	oxalomycin B	k__Bacteria	p__Actinobacteria	c__Actinobacteria	o__Streptomycetales	f__Streptomycetaceae	g__Streptomyces	s__Streptomyces_albus
BGC0001111	NRP/Polyketide	-	rhizopodin	k__Bacteria	p__Proteobacteria	c__Deltaproteobacteria	o__Myxococcales	f__Archangiaceae	g__Stigmatella	s__Stigmatella_aurantiaca
BGC0001112	NRP/Polyketide	-	rhizoxin A	k__Bacteria	p__Proteobacteria	c__Betaproteobacteria	o__Burkholderiales	f__Burkholderiaceae	g__Paraburkholderia	s__Paraburkholderia_rhizoxinica
BGC0001114	NRP/Polyketide	-	thailanstatin A	k__Bacteria	p__Proteobacteria	c__Betaproteobacteria	o__Burkholderiales	f__Burkholderiaceae	g__Burkholderia	s__Burkholderia_thailandensis
BGC0001116	NRP/Polyketide	-	virginiamycin S1	k__Bacteria	p__Actinobacteria	c__Actinobacteria	o__Streptomycetales	f__Streptomycetaceae	g__Streptomyces	s__Streptomyces_virginiae
BGC0001117	NRP	-	himastatin	k__Bacteria	p__Actinobacteria	c__Actinobacteria	o__Streptomycetales	f__Streptomycetaceae	g__Streptomyces	s__Streptomyces_himastatinicus
BGC0001118	Polyketide	-	endocrocin	k__Eukaryota	p__Ascomycota	c__Eurotiomycetes	o__Eurotiales	f__Aspergillaceae	g__Aspergillus	s__Aspergillus_fumigatus
BGC0001120	NRP/Polyketide	-	burkholderic acid	k__Bacteria	p__Proteobacteria	c__Betaproteobacteria	o__Burkholderiales	f__Burkholderiaceae	g__Burkholderia	s__Burkholderia_thailandensis
BGC0001122	NRP/Polyketide	-	dihydroisoflavipucine, isoflavipucine	k__Eukaryota	p__Ascomycota	c__Eurotiomycetes	o__Eurotiales	f__Aspergillaceae	g__Aspergillus	s__Aspergillus_terreus
BGC0001123	NRP	-	aspirochlorine	k__Eukaryota	p__Ascomycota	c__Eurotiomycetes	o__Eurotiales	f__Aspergillaceae	g__Aspergillus	s__Aspergillus_oryzae
BGC0001124	Polyketide	-	pyranonigrin E	k__Eukaryota	p__Ascomycota	c__Eurotiomycetes	o__Eurotiales	f__Aspergillaceae	g__Aspergillus	s__Aspergillus_niger
BGC0001127	NRP	-	jagaricin	k__Bacteria	p__Proteobacteria	c__Betaproteobacteria	o__Burkholderiales	f__Oxalobacteraceae	g__Janthinobacterium	s__Janthinobacterium_agaricidamnosum
BGC0001128	NRP	-	gamexpeptide C	k__Bacteria	p__Proteobacteria	c__Gammaproteobacteria	o__Enterobacterales	f__Morganellaceae	g__Photorhabdus	s__Photorhabdus_laumondii
BGC0001130	NRP/Polyketide	-	fabclavine Ia, fabclavine Ib, fabclavine IIa, fabclavine IIb	k__Bacteria	p__Proteobacteria	c__Gammaproteobacteria	o__Enterobacterales	f__Morganellaceae	g__Xenorhabdus	s__Xenorhabdus_budapestensis
BGC0001131	NRP	-	ambactin	k__Bacteria	p__Proteobacteria	c__Gammaproteobacteria	o__Enterobacterales	f__Morganellaceae	g__Xenorhabdus	s__Xenorhabdus_miraniensis
BGC0001132	NRP	-	xenotetrapeptide	k__Bacteria	p__Proteobacteria	c__Gammaproteobacteria	o__Enterobacterales	f__Morganellaceae	g__Xenorhabdus	s__Xenorhabdus_nematophila
BGC0001133	NRP	-	taxlllaid A	k__Bacteria	p__Proteobacteria	c__Gammaproteobacteria	o__Enterobacterales	f__Morganellaceae	g__Xenorhabdus	s__Xenorhabdus_bovienii
BGC0001134	Other	-	photopyrone A, photopyrone B, photopyrone C, photopyrone D, photopyrone E, photopyrone F, photopyrone G, photopyrone H	k__Bacteria	p__Proteobacteria	c__Gammaproteobacteria	o__Enterobacterales	f__Morganellaceae	g__Photorhabdus	s__Photorhabdus_laumondii
BGC0001135	NRP	-	bicornutin A1, bicornutin A2	k__Bacteria	p__Proteobacteria	c__Gammaproteobacteria	o__Enterobacterales	f__Morganellaceae	g__Xenorhabdus	s__Xenorhabdus_budapestensis
BGC0001137	Alkaloid	-	marinacarboline A, marinacarboline B, marinacarboline C, marinacarboline D	k__Bacteria	p__Actinobacteria	c__Actinobacteria	o__Streptosporangiales	f__Nocardiopsaceae	g__Marinactinospora	s__Marinactinospora_thermotolerans
BGC0001138	Other	-	a201a	k__Bacteria	p__Actinobacteria	c__Actinobacteria	o__Streptosporangiales	f__Nocardiopsaceae	g__Marinactinospora	s__Marinactinospora_thermotolerans
BGC0001140	Terpene	-	platensimycin, platencin	k__Bacteria	p__Actinobacteria	c__Actinobacteria	o__Streptomycetales	f__Streptomycetaceae	g__Streptomyces	s__Streptomyces_platensis
BGC0001143	Polyketide	-	azanigerone A, azanigerone B, azanigerone C, azanigerone D, azanigerone E, azanigerone F	k__Eukaryota	p__Ascomycota	c__Eurotiomycetes	o__Eurotiales	f__Aspergillaceae	g__Aspergillus	s__Aspergillus_niger
BGC0001145	RiPP	Thiopeptide	cyclothiazomycin b1	k__Bacteria	p__Actinobacteria	c__Actinobacteria	o__Streptomycetales	f__Streptomycetaceae	g__Streptomyces	s__Streptomyces_mobaraensis
BGC0001149	NRP/Saccharide	-	brabantamide A	k__Bacteria	p__Proteobacteria	c__Gammaproteobacteria	o__Pseudomonadales	f__Pseudomonadaceae	g__Pseudomonas	s__Pseudomonas_sp_SHC52
BGC0001152	NRP/Polyketide	-	fusaricidin B	k__Bacteria	p__Firmicutes	c__Bacilli	o__Bacillales	f__Paenibacillaceae	g__Paenibacillus	s__Paenibacillus_polymyxa
BGC0001153	NRP	-	polymyxin B	k__Bacteria	p__Firmicutes	c__Bacilli	o__Bacillales	f__Paenibacillaceae	g__Paenibacillus	s__Paenibacillus_polymyxa
BGC0001154	Other	-	cacibiocin B	k__Bacteria	p__Actinobacteria	c__Actinobacteria	o__Catenulisporales	f__Catenulisporaceae	g__Catenulispora	s__Catenulispora_acidiphila
BGC0001156	Terpene	-	platencin	k__Bacteria	p__Actinobacteria	c__Actinobacteria	o__Streptomycetales	f__Streptomycetaceae	g__Streptomyces	s__Streptomyces_platensis
BGC0001157	RiPP	Bottromycin	bottromycin A2	k__Bacteria	p__Actinobacteria	c__Actinobacteria	o__Streptomycetales	f__Streptomycetaceae	g__Streptomyces	s__Streptomyces_scabiei
BGC0001161	Polyketide	-	1-heptadecene	k__Bacteria	p__Cyanobacteria	c__Cyanobacteria_unclassified	o__Oscillatoriales	f__Oscillatoriaceae	g__Moorea	s__Moorea_bouillonii
BGC0001162	Polyketide	-	1-heptadecene	k__Bacteria	p__Cyanobacteria	c__Cyanobacteria_unclassified	o__Oscillatoriales	f__Oscillatoriaceae	g__Moorea	s__Moorea_producens
BGC0001163	Polyketide	-	1-heptadecene	k__Bacteria	p__Cyanobacteria	c__Cyanobacteria_unclassified	o__Oscillatoriales	f__Oscillatoriaceae	g__Moorea	s__Moorea_producens
BGC0001164	Polyketide	-	1-heptadecene	k__Bacteria	p__Cyanobacteria	c__Cyanobacteria_unclassified	o__Oscillatoriales	f__Cyanothecaceae	g__Cyanothece	s__Cyanothece_sp_PCC_7822
BGC0001167	RiPP	-	piricyclamide	k__Bacteria	p__Cyanobacteria	c__Cyanobacteria_unclassified	o__Chroococcales	f__Microcystaceae	g__Microcystis	s__Microcystis_aeruginosa
BGC0001168	NRP	-	livipeptin	k__Bacteria	p__Actinobacteria	c__Actinobacteria	o__Streptomycetales	f__Streptomycetaceae	g__Streptomyces	s__Streptomyces_lividans
BGC0001169	Polyketide	-	piericidin A1	k__Bacteria	p__Actinobacteria	c__Actinobacteria	o__Streptomycetales	f__Streptomycetaceae	g__Streptomyces	s__Streptomyces_sp_SCSIO_03032
BGC0001170	RiPP	Linear azol(in)e-containing peptide (LAP)	clostridiolysin S	k__Bacteria	p__Firmicutes	c__Clostridia	o__Clostridiales	f__Clostridiaceae	g__Clostridium	s__Clostridium_sporogenes
BGC0001171	RiPP	Linear azol(in)e-containing peptide (LAP)	listeriolysin S	k__Bacteria	p__Firmicutes	c__Bacilli	o__Bacillales	f__Listeriaceae	g__Listeria	s__Listeria_monocytogenes
BGC0001173	RiPP	Linear azol(in)e-containing peptide (LAP)	plantazolicin	k__Bacteria	p__Firmicutes	c__Bacilli	o__Bacillales	f__Bacillaceae	g__Bacillus	s__Bacillus_pumilus
BGC0001174	RiPP	Linear azol(in)e-containing peptide (LAP)	corynazolicin	k__Bacteria	p__Actinobacteria	c__Actinobacteria	o__Corynebacteriales	f__Corynebacteriaceae	g__Corynebacterium	s__Corynebacterium_urealyticum
BGC0001176	RiPP	Lassopeptide	streptomonomicin	k__Bacteria	p__Actinobacteria	c__Actinobacteria	o__Streptosporangiales	f__Nocardiopsaceae	g__Streptomonospora	s__Streptomonospora_alba
BGC0001177	Polyketide	-	mensacaricin	k__Bacteria	p__Actinobacteria	c__Actinobacteria	o__Streptomycetales	f__Streptomycetaceae	g__Streptomyces	s__Streptomyces_bottropensis
BGC0001179	Polyketide	-	rishirilide A, rishirilide B	k__Bacteria	p__Actinobacteria	c__Actinobacteria	o__Streptomycetales	f__Streptomycetaceae	g__Streptomyces	s__Streptomyces_bottropensis
BGC0001181	Terpene	-	geosmin	k__Bacteria	p__Actinobacteria	c__Actinobacteria	o__Streptomycetales	f__Streptomycetaceae	g__Streptomyces	s__Streptomyces_coelicolor
BGC0001189	NRP	-	taiwachelin	k__Bacteria	p__Proteobacteria	c__Betaproteobacteria	o__Burkholderiales	f__Burkholderiaceae	g__Cupriavidus	s__Cupriavidus_taiwanensis
BGC0001192	NRP	-	colistin A, colistin B	k__Bacteria	p__Firmicutes	c__Bacilli	o__Bacillales	f__Paenibacillaceae	g__Paenibacillus	s__Paenibacillus_alvei
BGC0001194	Polyketide	-	hitachimycin	k__Bacteria	p__Actinobacteria	c__Actinobacteria	o__Streptomycetales	f__Streptomycetaceae	g__Streptomyces	s__Streptomyces_scabrisporus
BGC0001196	NRP	-	desotamide	k__Bacteria	p__Actinobacteria	c__Actinobacteria	o__Streptomycetales	f__Streptomycetaceae	g__Streptomyces	s__Streptomyces_scopuliridis
BGC0001198	Terpene	-	(+)-O-methylkolavelool	k__Bacteria	p__Chloroflexi	c__Chloroflexia	o__Herpetosiphonales	f__Herpetosiphonaceae	g__Herpetosiphon	s__Herpetosiphon_aurantiacus
BGC0001201	Terpene	-	eremophilene	k__Bacteria	p__Proteobacteria	c__Deltaproteobacteria	o__Myxococcales	f__Polyangiaceae	g__Sorangium	s__Sorangium_cellulosum
BGC0001206	Other	-	indolmycin	k__Bacteria	p__Actinobacteria	c__Actinobacteria	o__Streptomycetales	f__Streptomycetaceae	g__Streptomyces	s__Streptomyces_griseus
BGC0001209	RiPP	-	streptide	k__Bacteria	p__Firmicutes	c__Bacilli	o__Lactobacillales	f__Streptococcaceae	g__Streptococcus	s__Streptococcus_thermophilus
BGC0001211	NRP	-	albachelin	k__Bacteria	p__Actinobacteria	c__Actinobacteria	o__Pseudonocardiales	f__Pseudonocardiaceae	g__Amycolatopsis	s__Amycolatopsis_alba
BGC0001217	Other	-	PreQ0 Base	k__Bacteria	p__Actinobacteria	c__Actinobacteria	o__Streptomycetales	f__Streptomycetaceae	g__Streptomyces	s__Streptomyces_qinglanensis
BGC0001220	NRP	-	aculeacin A	k__Eukaryota	p__Ascomycota	c__Eurotiomycetes	o__Eurotiales	f__Aspergillaceae	g__Aspergillus	s__Aspergillus_japonicus
BGC0001222	RiPP	-	acidocin B	k__Bacteria	p__Firmicutes	c__Bacilli	o__Lactobacillales	f__Lactobacillaceae	g__Lactobacillus	s__Lactobacillus_acidophilus
BGC0001225	NRP	-	celesticetin	k__Bacteria	p__Actinobacteria	c__Actinobacteria	o__Streptomycetales	f__Streptomycetaceae	g__Streptomyces	s__Streptomyces_caelestis
BGC0001227	Terpene	-	isorenieratene	k__Bacteria	p__Actinobacteria	c__Actinobacteria	o__Streptomycetales	f__Streptomycetaceae	g__Streptomyces	s__Streptomyces_collinus
BGC0001228	NRP	-	retimycin A	k__Bacteria	p__Actinobacteria	c__Actinobacteria	o__Micromonosporales	f__Micromonosporaceae	g__Salinispora	s__Salinispora_arenicola
BGC0001229	RiPP	Lanthipeptide	SBI-06989 A2, SBI-06990 A1	k__Bacteria	p__Actinobacteria	c__Actinobacteria	o__Streptomycetales	f__Streptomycetaceae	g__Streptomyces	s__Streptomyces_bingchenggensis
BGC0001236	Polyketide	-	thiotetroamide	k__Bacteria	p__Actinobacteria	c__Actinobacteria	o__Streptomycetales	f__Streptomycetaceae	g__Streptomyces	s__Streptomyces_afghaniensis
BGC0001238	Other	-	biotin	k__Eukaryota	p__Ascomycota	c__Eurotiomycetes	o__Eurotiales	f__Aspergillaceae	g__Aspergillus	s__Aspergillus_nidulans
BGC0001239	Other	-	biotin	k__Eukaryota	p__Ascomycota	c__Eurotiomycetes	o__Eurotiales	f__Aspergillaceae	g__Aspergillus	s__Aspergillus_nidulans
BGC0001276	Polyketide	-	6-methylsalicyclic acid	k__Eukaryota	p__Ascomycota	c__Eurotiomycetes	o__Eurotiales	f__Aspergillaceae	g__Aspergillus	s__Aspergillus_terreus
BGC0001283	Polyketide	-	arsono-polyketide	k__Bacteria	p__Actinobacteria	c__Actinobacteria	o__Streptomycetales	f__Streptomycetaceae	g__Streptomyces	s__Streptomyces_lividans
BGC0001287	Polyketide	-	chaxamycin A, chaxamycin B, chaxamycin C, chaxamycin D	k__Bacteria	p__Actinobacteria	c__Actinobacteria	o__Streptomycetales	f__Streptomycetaceae	g__Streptomyces	s__Streptomyces_leeuwenhoekii
BGC0001290	NRP	-	emericellamide A, emericellamide B	k__Eukaryota	p__Ascomycota	c__Eurotiomycetes	o__Eurotiales	f__Aspergillaceae	g__Aspergillus	s__Aspergillus_nidulans
BGC0001291	RiPP	-	enterocin NKR-5-3B	k__Bacteria	p__Firmicutes	c__Bacilli	o__Lactobacillales	f__Enterococcaceae	g__Enterococcus	s__Enterococcus_faecium
BGC0001299	Polyketide	-	chlorotonil A	k__Bacteria	p__Proteobacteria	c__Deltaproteobacteria	o__Myxococcales	f__Polyangiaceae	g__Sorangium	s__Sorangium_cellulosum
BGC0001304	Polyketide	-	aflavarin	k__Eukaryota	p__Ascomycota	c__Eurotiomycetes	o__Eurotiales	f__Aspergillaceae	g__Aspergillus	s__Aspergillus_flavus
BGC0001306	RiPP	-	asperipin 2a	k__Eukaryota	p__Ascomycota	c__Eurotiomycetes	o__Eurotiales	f__Aspergillaceae	g__Aspergillus	s__Aspergillus_flavus
BGC0001307	RiPP	-	chaxapeptin	k__Bacteria	p__Actinobacteria	c__Actinobacteria	o__Streptomycetales	f__Streptomycetaceae	g__Streptomyces	s__Streptomyces_leeuwenhoekii
BGC0001310	Terpene	-	naringenin	k__Bacteria	p__Actinobacteria	c__Actinobacteria	o__Streptomycetales	f__Streptomycetaceae	g__Streptomyces	s__Streptomyces_clavuligerus
BGC0001311	RiPP	Lanthipeptide	flavecins	k__Bacteria	p__Firmicutes	c__Clostridia	o__Clostridiales	f__Ruminococcaceae	g__Ruminococcus	s__Ruminococcus_flavefaciens
BGC0001327	NRP/Polyketide	-	rakicidin A, rakicidin B	k__Bacteria	p__Actinobacteria	c__Actinobacteria	o__Micromonosporales	f__Micromonosporaceae	g__Micromonospora	s__Micromonospora_purpureochromogenes
BGC0001331	NRP/Polyketide	-	BE-43547A1, BE-43547A2, BE-43547B1, BE-43547B2, BE-43547B3, BE-43547C1, BE-43547C2	k__Bacteria	p__Actinobacteria	c__Actinobacteria	o__Micromonosporales	f__Micromonosporaceae	g__Salinispora	s__Salinispora_arenicola
BGC0001334	Alkaloid	-	caldoniamide A, cladoniamide B, cladoniamide C7, cladoniamide D, cladoniamide E, cladoniamide F, cladoniamide G	k__Bacteria	p__Actinobacteria	c__Actinobacteria	o__Streptomycetales	f__Streptomycetaceae	g__Streptomyces	s__Streptomyces_uncialis
BGC0001341	NRP	-	valinomycin	k__Bacteria	p__Actinobacteria	c__Actinobacteria	o__Micrococcales	f__Micrococcaceae	g__Rothia	s__Rothia_nasimurium
BGC0001342	NRP/Polyketide	-	Cmc-thuggacin A, Cmc-thuggacin B	k__Bacteria	p__Proteobacteria	c__Deltaproteobacteria	o__Myxococcales	f__Polyangiaceae	g__Chondromyces	s__Chondromyces_crocatus
BGC0001343	Polyketide	-	aurachin A, aurachin D	k__Bacteria	p__Proteobacteria	c__Deltaproteobacteria	o__Myxococcales	f__Archangiaceae	g__Stigmatella	s__Stigmatella_aurantiaca
BGC0001345	NRP	-	myxochelin A, myxochelin B	k__Bacteria	p__Proteobacteria	c__Deltaproteobacteria	o__Myxococcales	f__Archangiaceae	g__Stigmatella	s__Stigmatella_aurantiaca
BGC0001348	Polyketide	-	JBIR-100	k__Bacteria	p__Actinobacteria	c__Actinobacteria	o__Streptomycetales	f__Streptomycetaceae	g__Streptomyces	s__Streptomyces_varsoviensis
BGC0001349	NRP/Polyketide	-	heronamide A, heronamide B, heronamide C, heronamide D, heronamide E, heronamide F	k__Bacteria	p__Actinobacteria	c__Actinobacteria	o__Streptomycetales	f__Streptomycetaceae	g__Streptomyces	s__Streptomyces_sp_SCSIO_03032
BGC0001356	RiPP	-	paeninodin	k__Bacteria	p__Firmicutes	c__Bacilli	o__Bacillales	f__Paenibacillaceae	g__Paenibacillus	s__Paenibacillus_dendritiformis
BGC0001361	Terpene	-	sodorifen	k__Bacteria	p__Proteobacteria	c__Gammaproteobacteria	o__Enterobacterales	f__Yersiniaceae	g__Serratia	s__Serratia_plymuthica
BGC0001362	Other	-	tropodithietic acid	k__Bacteria	p__Proteobacteria	c__Alphaproteobacteria	o__Rhodobacterales	f__Rhodobacteraceae	g__Phaeobacter	s__Phaeobacter_inhibens
BGC0001363	NRP/Polyketide	-	ralsolamycin	k__Bacteria	p__Proteobacteria	c__Betaproteobacteria	o__Burkholderiales	f__Burkholderiaceae	g__Ralstonia	s__Ralstonia_solanacearum
BGC0001367	NRP/Polyketide	-	haliamide	k__Bacteria	p__Proteobacteria	c__Deltaproteobacteria	o__Myxococcales	f__Kofleriaceae	g__Haliangium	s__Haliangium_ochraceum
BGC0001371	NRP	-	echinocandin B	k__Eukaryota	p__Ascomycota	c__Eurotiomycetes	o__Eurotiales	f__Aspergillaceae	g__Aspergillus	s__Aspergillus_nidulans
BGC0001377	Polyketide	-	uncialamycin	k__Bacteria	p__Actinobacteria	c__Actinobacteria	o__Streptomycetales	f__Streptomycetaceae	g__Streptomyces	s__Streptomyces_uncialis
BGC0001381	Polyketide	-	brasilinolide A, brasilinolide B, brasilinolide C	k__Bacteria	p__Actinobacteria	c__Actinobacteria	o__Corynebacteriales	f__Nocardiaceae	g__Nocardia	s__Nocardia_terpenica
BGC0001383	Polyketide	-	macrolactin 1c, macrolactin B, macrolactin E, macrolactin H	k__Bacteria	p__Firmicutes	c__Bacilli	o__Bacillales	f__Planococcaceae	g__Jeotgalibacillus	s__Jeotgalibacillus_marinus
BGC0001388	RiPP	-	gassericin E	k__Bacteria	p__Firmicutes	c__Bacilli	o__Lactobacillales	f__Lactobacillaceae	g__Lactobacillus	s__Lactobacillus_gasseri
BGC0001392	RiPP	-	pinensins	k__Bacteria	p__Bacteroidetes	c__Chitinophagia	o__Chitinophagales	f__Chitinophagaceae	g__Chitinophaga	s__Chitinophaga_pinensis
BGC0001393	NRP	-	lugdunin	k__Bacteria	p__Firmicutes	c__Bacilli	o__Bacillales	f__Staphylococcaceae	g__Staphylococcus	s__Staphylococcus_lugdunensis
BGC0001394	NRP/Polyketide	-	phenalamide A2	k__Bacteria	p__Proteobacteria	c__Deltaproteobacteria	o__Myxococcales	f__Myxococcaceae	g__Myxococcus	s__Myxococcus_stipitatus
BGC0001397	NRP/Polyketide	-	lidamycin	k__Bacteria	p__Actinobacteria	c__Actinobacteria	o__Streptomycetales	f__Streptomycetaceae	g__Streptomyces	s__Streptomyces_globisporus
BGC0001399	NRP	-	fellutamide B	k__Eukaryota	p__Ascomycota	c__Eurotiomycetes	o__Eurotiales	f__Aspergillaceae	g__Aspergillus	s__Aspergillus_nidulans
BGC0001400	Polyketide	-	citreoviridin	k__Eukaryota	p__Ascomycota	c__Eurotiomycetes	o__Eurotiales	f__Aspergillaceae	g__Aspergillus	s__Aspergillus_terreus
BGC0001403	Polyketide	-	trypacidin	k__Eukaryota	p__Ascomycota	c__Eurotiomycetes	o__Eurotiales	f__Aspergillaceae	g__Aspergillus	s__Aspergillus_fumigatus
BGC0001406	NRP	-	telomycin	k__Bacteria	p__Actinobacteria	c__Actinobacteria	o__Streptomycetales	f__Streptomycetaceae	g__Streptomyces	s__Streptomyces_canus
BGC0001408	Other	-	xanthoferrin	k__Bacteria	p__Proteobacteria	c__Gammaproteobacteria	o__Xanthomonadales	f__Xanthomonadaceae	g__Xanthomonas	s__Xanthomonas_oryzae
BGC0001410	Saccharide	-	polysaccharide A	k__Bacteria	p__Bacteroidetes	c__Bacteroidia	o__Bacteroidales	f__Bacteroidaceae	g__Bacteroides	s__Bacteroides_fragilis
BGC0001411	Saccharide	-	polysaccharide B	k__Bacteria	p__Bacteroidetes	c__Bacteroidia	o__Bacteroidales	f__Bacteroidaceae	g__Bacteroides	s__Bacteroides_fragilis
BGC0001412	Saccharide	-	polysaccharide C	k__Bacteria	p__Bacteroidetes	c__Bacteroidia	o__Bacteroidales	f__Bacteroidaceae	g__Bacteroides	s__Bacteroides_fragilis
BGC0001415	NRP	-	althiomycin	k__Bacteria	p__Proteobacteria	c__Gammaproteobacteria	o__Enterobacterales	f__Yersiniaceae	g__Serratia	s__Serratia_marcescens
BGC0001418	NRP/Polyketide	-	myxochromide D	k__Bacteria	p__Proteobacteria	c__Deltaproteobacteria	o__Myxococcales	f__Archangiaceae	g__Hyalangium	s__Hyalangium_minutum
BGC0001419	NRP/Polyketide	-	myxochromide D	k__Bacteria	p__Proteobacteria	c__Deltaproteobacteria	o__Myxococcales	f__Archangiaceae	g__Hyalangium	s__Hyalangium_minutum
BGC0001420	NRP/Polyketide	-	myxochromide D	k__Bacteria	p__Proteobacteria	c__Deltaproteobacteria	o__Myxococcales	f__Archangiaceae	g__Hyalangium	s__Hyalangium_minutum
BGC0001422	NRP/Polyketide	-	myxochromide A	k__Bacteria	p__Proteobacteria	c__Deltaproteobacteria	o__Myxococcales	f__Myxococcaceae	g__Myxococcus	s__Myxococcus_fulvus
BGC0001423	NRP/Polyketide	-	myxochromide C	k__Bacteria	p__Proteobacteria	c__Deltaproteobacteria	o__Myxococcales	f__Myxococcaceae	g__Myxococcus	s__Myxococcus_hansupus
BGC0001424	NRP/Polyketide	-	myxochromide C	k__Bacteria	p__Proteobacteria	c__Deltaproteobacteria	o__Myxococcales	f__Myxococcaceae	g__Myxococcus	s__Myxococcus_virescens
BGC0001425	NRP/Polyketide	-	myxochromide A	k__Bacteria	p__Proteobacteria	c__Deltaproteobacteria	o__Myxococcales	f__Myxococcaceae	g__Myxococcus	s__Myxococcus_xanthus
BGC0001426	NRP/Polyketide	-	myxochromide A	k__Bacteria	p__Proteobacteria	c__Deltaproteobacteria	o__Myxococcales	f__Myxococcaceae	g__Myxococcus	s__Myxococcus_xanthus
BGC0001427	NRP/Polyketide	-	myxochromide A	k__Bacteria	p__Proteobacteria	c__Deltaproteobacteria	o__Myxococcales	f__Myxococcaceae	g__Myxococcus	s__Myxococcus_xanthus
BGC0001428	NRP/Polyketide	-	myxochromide A	k__Bacteria	p__Proteobacteria	c__Deltaproteobacteria	o__Myxococcales	f__Myxococcaceae	g__Myxococcus	s__Myxococcus_xanthus
BGC0001429	NRP/Polyketide	-	myxochromide S1	k__Bacteria	p__Proteobacteria	c__Deltaproteobacteria	o__Myxococcales	f__Archangiaceae	g__Stigmatella	s__Stigmatella_aurantiaca
BGC0001430	NRP/Polyketide	-	myxochromide S	k__Bacteria	p__Proteobacteria	c__Deltaproteobacteria	o__Myxococcales	f__Archangiaceae	g__Stigmatella	s__Stigmatella_aurantiaca
BGC0001431	NRP/Polyketide	-	myxochromide S	k__Bacteria	p__Proteobacteria	c__Deltaproteobacteria	o__Myxococcales	f__Archangiaceae	g__Stigmatella	s__Stigmatella_aurantiaca
BGC0001432	NRP/Polyketide	-	myxochromide D	k__Bacteria	p__Proteobacteria	c__Deltaproteobacteria	o__Myxococcales	f__Archangiaceae	g__Stigmatella	s__Stigmatella_erecta
BGC0001434	NRP	-	nematophin	k__Bacteria	p__Proteobacteria	c__Gammaproteobacteria	o__Enterobacterales	f__Morganellaceae	g__Xenorhabdus	s__Xenorhabdus_budapestensis
BGC0001439	Polyketide/Saccharide	-	antibiotic A2121-1, antibiotic HKI 10311129, cervimycin A, cervimycin C, cervimycin D	k__Bacteria	p__Actinobacteria	c__Actinobacteria	o__Streptomycetales	f__Streptomycetaceae	g__Streptomyces	s__Streptomyces_sp_CS113
BGC0001445	NRP/Polyketide	-	leporin B	k__Eukaryota	p__Ascomycota	c__Eurotiomycetes	o__Eurotiales	f__Aspergillaceae	g__Aspergillus	s__Aspergillus_flavus
BGC0001446	Polyketide	-	asparasone A	k__Eukaryota	p__Ascomycota	c__Eurotiomycetes	o__Eurotiales	f__Aspergillaceae	g__Aspergillus	s__Aspergillus_flavus
BGC0001447	Polyketide	-	primycin	k__Bacteria	p__Actinobacteria	c__Actinobacteria	o__Pseudonocardiales	f__Pseudonocardiaceae	g__Saccharomonospora	s__Saccharomonospora_azurea
BGC0001458	Saccharide	-	salinipostin G	k__Bacteria	p__Actinobacteria	c__Actinobacteria	o__Micromonosporales	f__Micromonosporaceae	g__Salinispora	s__Salinispora_tropica
BGC0001459	NRP	-	decaplanin	k__Bacteria	p__Actinobacteria	c__Actinobacteria	o__Pseudonocardiales	f__Pseudonocardiaceae	g__Amycolatopsis	s__Amycolatopsis_regifaucium
BGC0001460	NRP	-	decaplanin	k__Bacteria	p__Actinobacteria	c__Actinobacteria	o__Pseudonocardiales	f__Pseudonocardiaceae	g__Amycolatopsis	s__Amycolatopsis_decaplanina
BGC0001461	NRP	-	nogabecin	k__Bacteria	p__Actinobacteria	c__Actinobacteria	o__Pseudonocardiales	f__Pseudonocardiaceae	g__Amycolatopsis	s__Amycolatopsis_keratiniphila
BGC0001462	NRP	-	avoparcin	k__Bacteria	p__Actinobacteria	c__Actinobacteria	o__Pseudonocardiales	f__Pseudonocardiaceae	g__Amycolatopsis	s__Amycolatopsis_coloradensis
BGC0001463	Other	-	2,3,4,5-tetrabromopyrrole	k__Bacteria	p__Proteobacteria	c__Gammaproteobacteria	o__Alteromonadales	f__Pseudoalteromonadaceae	g__Pseudoalteromonas	s__Pseudoalteromonas_piscicida
BGC0001465	Other	-	bromopyrroles/bromophenols	k__Bacteria	p__Proteobacteria	c__Gammaproteobacteria	o__Oceanospirillales	f__Oceanospirillaceae	g__Marinomonas	s__Marinomonas_mediterranea
BGC0001468	Other	-	bicyclomycin	k__Bacteria	p__Actinobacteria	c__Actinobacteria	o__Streptomycetales	f__Streptomycetaceae	g__Streptomyces	s__Streptomyces_cinnamoneus
BGC0001471	RiPP	Thiopeptide	saalfelduracin	k__Bacteria	p__Actinobacteria	c__Actinobacteria	o__Pseudonocardiales	f__Pseudonocardiaceae	g__Amycolatopsis	s__Amycolatopsis_saalfeldensis
BGC0001473	RiPP	Thiopeptide	Sch 18640	k__Bacteria	p__Actinobacteria	c__Actinobacteria	o__Micromonosporales	f__Micromonosporaceae	g__Micromonospora	s__Micromonospora_arborensis
BGC0001474	RiPP	Thiopeptide	thiopeptin	k__Bacteria	p__Actinobacteria	c__Actinobacteria	o__Streptomycetales	f__Streptomycetaceae	g__Streptomyces	s__Streptomyces_tateyamensis
BGC0001475	Polyketide	-	aspterric acid	k__Eukaryota	p__Ascomycota	c__Eurotiomycetes	o__Eurotiales	f__Aspergillaceae	g__Aspergillus	s__Aspergillus_terreus
BGC0001479	NRP	-	anabaenopeptin NZ857, nostamide A	k__Bacteria	p__Cyanobacteria	c__Cyanobacteria_unclassified	o__Nostocales	f__Nostocaceae	g__Nostoc	s__Nostoc_punctiforme
BGC0001480	Other	-	tundrenone	k__Bacteria	p__Proteobacteria	c__Gammaproteobacteria	o__Methylococcales	f__Methylococcaceae	g__Methylobacter	s__Methylobacter_tundripaludum
BGC0001491	Polyketide	-	67-121C	k__Bacteria	p__Actinobacteria	c__Actinobacteria	o__Micromonosporales	f__Micromonosporaceae	g__Couchioplanes	s__Couchioplanes_caeruleus
BGC0001494	RiPP	-	acinetodin	k__Bacteria	p__Proteobacteria	c__Gammaproteobacteria	o__Pseudomonadales	f__Moraxellaceae	g__Acinetobacter	s__Acinetobacter_gyllenbergii
BGC0001496	RiPP	-	actinokineosin	k__Bacteria	p__Actinobacteria	c__Actinobacteria	o__Pseudonocardiales	f__Pseudonocardiaceae	g__Actinokineospora	s__Actinokineospora_spheciospongiae
BGC0001498	Other	-	aerobactin	k__Bacteria	p__Proteobacteria	c__Gammaproteobacteria	o__Enterobacterales	f__Morganellaceae	g__Xenorhabdus	s__Xenorhabdus_szentirmaii
BGC0001499	Other	-	aerobactin	k__Bacteria	p__Proteobacteria	c__Gammaproteobacteria	o__Enterobacterales	f__Erwiniaceae	g__Pantoea	s__Pantoea_ananatis
BGC0001502	NRP	-	amonabactin P 750	k__Bacteria	p__Proteobacteria	c__Gammaproteobacteria	o__Aeromonadales	f__Aeromonadaceae	g__Aeromonas	s__Aeromonas_hydrophila
BGC0001507	RiPP	-	anantin C	k__Bacteria	p__Actinobacteria	c__Actinobacteria	o__Streptomycetales	f__Streptomycetaceae	g__Streptomyces	s__Streptomyces_olindensis
BGC0001511	Polyketide	-	ansamitocin P-3	k__Bacteria	p__Actinobacteria	c__Actinobacteria	o__Pseudonocardiales	f__Pseudonocardiaceae	g__Actinosynnema	s__Actinosynnema_pretiosum
BGC0001515	NRP	-	aspercryptins	k__Eukaryota	p__Ascomycota	c__Eurotiomycetes	o__Eurotiales	f__Aspergillaceae	g__Aspergillus	s__Aspergillus_nidulans
BGC0001516	NRP	-	aspergillic acid	k__Eukaryota	p__Ascomycota	c__Eurotiomycetes	o__Eurotiales	f__Aspergillaceae	g__Aspergillus	s__Aspergillus_flavus
BGC0001517	NRP	-	asperphenamate	k__Eukaryota	p__Ascomycota	c__Eurotiomycetes	o__Eurotiales	f__Aspergillaceae	g__Aspergillus	s__Aspergillus_terreus
BGC0001518	Terpene	-	astellolide A	k__Eukaryota	p__Ascomycota	c__Eurotiomycetes	o__Eurotiales	f__Aspergillaceae	g__Aspergillus	s__Aspergillus_oryzae
BGC0001519	NRP/Polyketide	-	aurantimycin A	k__Bacteria	p__Actinobacteria	c__Actinobacteria	o__Streptomycetales	f__Streptomycetaceae	g__Streptomyces	s__Streptomyces_aurantiacus
BGC0001521	NRP	-	auriculamide	k__Bacteria	p__Chloroflexi	c__Chloroflexia	o__Herpetosiphonales	f__Herpetosiphonaceae	g__Herpetosiphon	s__Herpetosiphon_aurantiacus
BGC0001522	Polyketide	-	auroramycin	k__Bacteria	p__Actinobacteria	c__Actinobacteria	o__Streptomycetales	f__Streptomycetaceae	g__Streptomyces	s__Streptomyces_filamentosus
BGC0001524	NRP/Polyketide	-	barnesin A	k__Bacteria	p__Proteobacteria	c__Epsilonproteobacteria	o__Campylobacterales	f__Campylobacteraceae	g__Sulfurospirillum	s__Sulfurospirillum_barnesii
BGC0001530	Other	-	bicyclomycin	k__Bacteria	p__Actinobacteria	c__Actinobacteria	o__Streptomycetales	f__Streptomycetaceae	g__Streptomyces	s__Streptomyces_cinnamoneus
BGC0001531	Other	-	bisucaberin B	k__Bacteria	p__Bacteroidetes	c__Flavobacteriia	o__Flavobacteriales	f__Flavobacteriaceae	g__Tenacibaculum	s__Tenacibaculum_mesophilum
BGC0001532	NRP	-	bogorol A	k__Bacteria	p__Firmicutes	c__Bacilli	o__Bacillales	f__Paenibacillaceae	g__Brevibacillus	s__Brevibacillus_laterosporus
BGC0001534	Other	-	branched-chain fatty acids	k__Bacteria	p__Actinobacteria	c__Actinobacteria	o__Streptomycetales	f__Streptomycetaceae	g__Streptomyces	s__Streptomyces_filamentosus
BGC0001535	Other	-	branched-chain fatty acids	k__Bacteria	p__Actinobacteria	c__Actinobacteria	o__Streptomycetales	f__Streptomycetaceae	g__Streptomyces	s__Streptomyces_filamentosus
BGC0001536	NRP	-	brevicidine	k__Bacteria	p__Firmicutes	c__Bacilli	o__Bacillales	f__Paenibacillaceae	g__Brevibacillus	s__Brevibacillus_laterosporus
BGC0001539	RiPP	-	cattlecin	k__Bacteria	p__Actinobacteria	c__Actinobacteria	o__Streptomycetales	f__Streptomycetaceae	g__Streptomyces	s__Streptomyces_cattleya
BGC0001543	Polyketide	-	chejuenolide A, chejuenolide B	k__Bacteria	p__Proteobacteria	c__Gammaproteobacteria	o__Oceanospirillales	f__Hahellaceae	g__Hahella	s__Hahella_chejuensis
BGC0001544	NRP/Polyketide	-	chlorflavonin	k__Eukaryota	p__Ascomycota	c__Eurotiomycetes	o__Eurotiales	f__Aspergillaceae	g__Aspergillus	s__Aspergillus_campestris
BGC0001548	RiPP	-	citrulassin A	k__Bacteria	p__Actinobacteria	c__Actinobacteria	o__Streptomycetales	f__Streptomycetaceae	g__Streptomyces	s__Streptomyces_albulus
BGC0001549	RiPP	-	citrulassin B	k__Bacteria	p__Actinobacteria	c__Actinobacteria	o__Streptomycetales	f__Streptomycetaceae	g__Streptomyces	s__Streptomyces_aurantiacus
BGC0001550	RiPP	-	citrulassin D	k__Bacteria	p__Actinobacteria	c__Actinobacteria	o__Streptomycetales	f__Streptomycetaceae	g__Streptomyces	s__Streptomyces_katrae
BGC0001551	RiPP	-	citrulassin E	k__Bacteria	p__Actinobacteria	c__Actinobacteria	o__Streptomycetales	f__Streptomycetaceae	g__Streptomyces	s__Streptomyces_glaucescens
BGC0001552	RiPP	-	citrulassin F	k__Bacteria	p__Actinobacteria	c__Actinobacteria	o__Streptomycetales	f__Streptomycetaceae	g__Streptomyces	s__Streptomyces_avermitilis
BGC0001554	Other	-	coenzyme F430	k__Archaea	p__Euryarchaeota	c__Methanomicrobia	o__Methanosarcinales	f__Methanosarcinaceae	g__Methanosarcina	s__Methanosarcina_barkeri
BGC0001555	RiPP	-	colicin V	k__Bacteria	p__Proteobacteria	c__Gammaproteobacteria	o__Enterobacterales	f__Enterobacteriaceae	g__Escherichia	s__Escherichia_coli
BGC0001559	RiPP	-	crocagin A, crocagin B	k__Bacteria	p__Proteobacteria	c__Deltaproteobacteria	o__Myxococcales	f__Polyangiaceae	g__Chondromyces	s__Chondromyces_crocatus
BGC0001560	NRP/Polyketide	-	cryptomaldamide	k__Bacteria	p__Cyanobacteria	c__Cyanobacteria_unclassified	o__Oscillatoriales	f__Oscillatoriaceae	g__Moorea	s__Moorea_producens
BGC0001561	NRP	-	curacomycin	k__Bacteria	p__Actinobacteria	c__Actinobacteria	o__Streptomycetales	f__Streptomycetaceae	g__Streptomyces	s__Streptomyces_curacoi
BGC0001562	NRP	-	curacomycin	k__Bacteria	p__Actinobacteria	c__Actinobacteria	o__Streptomycetales	f__Streptomycetaceae	g__Streptomyces	s__Streptomyces_curacoi
BGC0001564	NRP/Polyketide	-	cusperin	k__Bacteria	p__Cyanobacteria	c__Cyanobacteria_unclassified	o__Nostocales	f__Aphanizomenonaceae	g__Cuspidothrix	s__Cuspidothrix_issatschenkoi
BGC0001567	NRP	-	cysteoamide	k__Bacteria	p__Actinobacteria	c__Actinobacteria	o__Streptomycetales	f__Streptomycetaceae	g__Streptomyces	s__Streptomyces_lincolnensis
BGC0001569	NRP	-	dechlorocuracomycin	k__Bacteria	p__Actinobacteria	c__Actinobacteria	o__Streptomycetales	f__Streptomycetaceae	g__Streptomyces	s__Streptomyces_noursei
BGC0001570	NRP	-	deimino-antipain	k__Bacteria	p__Actinobacteria	c__Actinobacteria	o__Streptomycetales	f__Streptomycetaceae	g__Streptomyces	s__Streptomyces_albulus
BGC0001572	Other	-	desferrioxamine E	k__Bacteria	p__Proteobacteria	c__Gammaproteobacteria	o__Enterobacterales	f__Erwiniaceae	g__Pantoea	s__Pantoea_agglomerans
BGC0001579	RiPP	Lanthipeptide	duramycin	k__Bacteria	p__Actinobacteria	c__Actinobacteria	o__Streptomycetales	f__Streptomycetaceae	g__Streptomyces	s__Streptomyces_cinnamoneus
BGC0001584	Polyketide	-	C-1027	k__Bacteria	p__Actinobacteria	c__Actinobacteria	o__Streptomycetales	f__Streptomycetaceae	g__Streptomyces	s__Streptomyces_sp_CB02366
BGC0001587	Other	-	ethylenediaminesuccinic acid hydroxyarginine (EDHA)	k__Bacteria	p__Actinobacteria	c__Actinobacteria	o__Streptomycetales	f__Streptomycetaceae	g__Streptomyces	s__Streptomyces_avermitilis
BGC0001588	Saccharide	-	exopolysaccharides	k__Bacteria	p__Proteobacteria	c__Betaproteobacteria	o__Burkholderiales	f__Burkholderiaceae	g__Burkholderia	s__Burkholderia_pseudomallei
BGC0001589	Saccharide	-	exopolysaccharides	k__Bacteria	p__Proteobacteria	c__Betaproteobacteria	o__Burkholderiales	f__Burkholderiaceae	g__Burkholderia	s__Burkholderia_cenocepacia
BGC0001592	Other	-	bagremycin, ferroverdin	k__Bacteria	p__Actinobacteria	c__Actinobacteria	o__Streptomycetales	f__Streptomycetaceae	g__Streptomyces	s__Streptomyces_lunaelactis
BGC0001594	Alkaloid	-	fischerindole L	k__Bacteria	p__Cyanobacteria	c__Cyanobacteria_unclassified	o__Nostocales	f__Hapalosiphonaceae	g__Fischerella	s__Fischerella_muscicola
BGC0001596	Polyketide	-	fluostatins M-Q	k__Bacteria	p__Actinobacteria	c__Actinobacteria	o__Streptomycetales	f__Streptomycetaceae	g__Streptomyces	s__Streptomyces_albus
BGC0001598	NRP/Polyketide	-	foxicins A-D	k__Bacteria	p__Actinobacteria	c__Actinobacteria	o__Streptomycetales	f__Streptomycetaceae	g__Streptomyces	s__Streptomyces_diastatochromogenes
BGC0001599	NRP	-	fragin	k__Bacteria	p__Proteobacteria	c__Betaproteobacteria	o__Burkholderiales	f__Burkholderiaceae	g__Burkholderia	s__Burkholderia_cenocepacia
BGC0001601	RiPP	-	gassericin-S	k__Bacteria	p__Firmicutes	c__Bacilli	o__Lactobacillales	f__Lactobacillaceae	g__Lactobacillus	s__Lactobacillus_gasseri
BGC0001602	RiPP	-	gassericin-T	k__Bacteria	p__Firmicutes	c__Bacilli	o__Lactobacillales	f__Lactobacillaceae	g__Lactobacillus	s__Lactobacillus_gasseri
BGC0001603	Saccharide	-	gentamicin	k__Bacteria	p__Actinobacteria	c__Actinobacteria	o__Micromonosporales	f__Micromonosporaceae	g__Micromonospora	s__Micromonospora_echinospora
BGC0001605	Terpene	-	gibberellin	k__Bacteria	p__Proteobacteria	c__Alphaproteobacteria	o__Rhizobiales	f__Rhizobiaceae	g__Sinorhizobium	s__Sinorhizobium_fredii
BGC0001608	NRP	-	glidopeptin	k__Bacteria	p__Proteobacteria	c__Betaproteobacteria	o__Burkholderiales	f__Burkholderiales_unclassified	g__Burkholderiales_unclassified	s__Polyangium_brachysporum
BGC0001614	NRP	-	hassallidin E	k__Bacteria	p__Cyanobacteria	c__Cyanobacteria_unclassified	o__Oscillatoriales	f__Microcoleaceae	g__Planktothrix	s__Planktothrix_serta
BGC0001616	NRP/Polyketide	-	himeic acid A	k__Eukaryota	p__Ascomycota	c__Eurotiomycetes	o__Eurotiales	f__Aspergillaceae	g__Aspergillus	s__Aspergillus_japonicus
BGC0001618	RiPP	-	hyicin 3682	k__Bacteria	p__Firmicutes	c__Bacilli	o__Bacillales	f__Staphylococcaceae	g__Staphylococcus	s__Staphylococcus_hyicus
BGC0001620	Polyketide	-	ilamycins	k__Bacteria	p__Actinobacteria	c__Actinobacteria	o__Streptomycetales	f__Streptomycetaceae	g__Streptomyces	s__Streptomyces_atratus
BGC0001621	NRP	-	imizoquin A, imizoquin B, imizoquin C, imizoquin D, TMC-2A, TMC-2B	k__Eukaryota	p__Ascomycota	c__Eurotiomycetes	o__Eurotiales	f__Aspergillaceae	g__Aspergillus	s__Aspergillus_flavus
BGC0001627	NRP	-	isonitrile lipopeptides	k__Bacteria	p__Actinobacteria	c__Actinobacteria	o__Corynebacteriales	f__Mycobacteriaceae	g__Mycobacterium	s__Mycobacterium_tuberculosis
BGC0001631	NRP/Polyketide	-	kasumigamide	k__Bacteria	p__Cyanobacteria	c__Cyanobacteria_unclassified	o__Chroococcales	f__Microcystaceae	g__Microcystis	s__Microcystis_aeruginosa
BGC0001632	RiPP	-	kawaguchipeptin A	k__Bacteria	p__Cyanobacteria	c__Cyanobacteria_unclassified	o__Chroococcales	f__Microcystaceae	g__Microcystis	s__Microcystis_aeruginosa
BGC0001633	Other	-	ketomemicin B3, ketomemicin B4	k__Bacteria	p__Actinobacteria	c__Actinobacteria	o__Streptomycetales	f__Streptomycetaceae	g__Streptomyces	s__Streptomyces_mobaraensis
BGC0001637	NRP	-	kleboxymycin	k__Bacteria	p__Proteobacteria	c__Gammaproteobacteria	o__Enterobacterales	f__Enterobacteriaceae	g__Klebsiella	s__Klebsiella_oxytoca
BGC0001638	RiPP	-	klebsazolicin	k__Bacteria	p__Proteobacteria	c__Gammaproteobacteria	o__Enterobacterales	f__Enterobacteriaceae	g__Klebsiella	s__Klebsiella_pneumoniae
BGC0001639	RiPP	-	klebsidin	k__Bacteria	p__Proteobacteria	c__Gammaproteobacteria	o__Enterobacterales	f__Enterobacteriaceae	g__Klebsiella	s__Klebsiella_pneumoniae
BGC0001640	RiPP	-	kocurin	k__Bacteria	p__Actinobacteria	c__Actinobacteria	o__Micrococcales	f__Micrococcaceae	g__Kocuria	s__Kocuria_rosea
BGC0001641	NRP	-	kolossin	k__Bacteria	p__Proteobacteria	c__Gammaproteobacteria	o__Enterobacterales	f__Morganellaceae	g__Photorhabdus	s__Photorhabdus_laumondii
BGC0001644	Polyketide	-	lacunalides	k__Bacteria	p__Proteobacteria	c__Gammaproteobacteria	o__Oceanospirillales	f__Saccharospirillaceae	g__Gynuella	s__Gynuella_sunshinyii
BGC0001646	Polyketide	-	lagriamide	k__Bacteria	p__Proteobacteria	c__Betaproteobacteria	o__Burkholderiales	f__Burkholderiaceae	g__Burkholderia	s__Burkholderia_gladioli
BGC0001649	Polyketide	-	lavendiol	k__Bacteria	p__Actinobacteria	c__Actinobacteria	o__Streptomycetales	f__Streptomycetaceae	g__Streptomyces	s__Streptomyces_lavendulae
BGC0001650	NRP	-	Le-pyrrolopyrazines	k__Bacteria	p__Proteobacteria	c__Gammaproteobacteria	o__Xanthomonadales	f__Xanthomonadaceae	g__Lysobacter	s__Lysobacter_enzymogenes
BGC0001651	Other	-	legionaminic acid	k__Bacteria	p__Bacteroidetes	c__Bacteroidia	o__Bacteroidales	f__Tannerellaceae	g__Tannerella	s__Tannerella_forsythia
BGC0001652	NRP	-	limazepine A, limazepine C, limazepine D, limazepine E, limazepine F	k__Bacteria	p__Actinobacteria	c__Actinobacteria	o__Streptomycetales	f__Streptomycetaceae	g__Streptomyces	s__Streptomyces_sp_ICBB_8177
BGC0001654	Saccharide	-	lipooligosaccharide	k__Bacteria	p__Bacteroidetes	c__Bacteroidia	o__Bacteroidales	f__Bacteroidaceae	g__Bacteroides	s__Bacteroides_thetaiotaomicron
BGC0001655	RiPP	-	LP2006	k__Bacteria	p__Actinobacteria	c__Actinobacteria	o__Streptosporangiales	f__Nocardiopsaceae	g__Nocardiopsis	s__Nocardiopsis_alba
BGC0001656	Polyketide	-	luminaolide	k__Bacteria	p__Cyanobacteria	c__Cyanobacteria_unclassified	o__Oscillatoriales	f__Microcoleaceae	g__Planktothrix	s__Planktothrix_paucivesiculata
BGC0001660	RiPP	-	mathermycin	k__Bacteria	p__Actinobacteria	c__Actinobacteria	o__Streptosporangiales	f__Nocardiopsaceae	g__Marinactinospora	s__Marinactinospora_thermotolerans
BGC0001665	Polyketide	-	methylated acyl-phloroglucinol, methylated alkyl-resorcinol	k__Bacteria	p__Actinobacteria	c__Actinobacteria	o__Corynebacteriales	f__Mycobacteriaceae	g__Mycobacterium	s__Mycobacterium_marinum
BGC0001668	NRP	-	microperfuranone	k__Eukaryota	p__Ascomycota	c__Eurotiomycetes	o__Eurotiales	f__Aspergillaceae	g__Aspergillus	s__Aspergillus_nidulans
BGC0001669	RiPP	-	microvionin	k__Bacteria	p__Actinobacteria	c__Actinobacteria	o__Micrococcales	f__Microbacteriaceae	g__Microbacterium	s__Microbacterium_arborescens
BGC0001671	NRP	-	monobactam	k__Bacteria	p__Proteobacteria	c__Alphaproteobacteria	o__Rhizobiales	f__Rhizobiaceae	g__Agrobacterium	s__Agrobacterium_tumefaciens
BGC0001672	NRP	-	monobactam	k__Bacteria	p__Bacteroidetes	c__Flavobacteriia	o__Flavobacteriales	f__Flavobacteriaceae	g__Flavobacterium	s__Flexibacter_sp_ATCC_35103
BGC0001673	RiPP	-	moomysin	k__Bacteria	p__Actinobacteria	c__Actinobacteria	o__Streptomycetales	f__Streptomycetaceae	g__Streptomyces	s__Streptomyces_cattleya
BGC0001674	RiPP	-	MS-271	k__Bacteria	p__Actinobacteria	c__Actinobacteria	o__Streptomycetales	f__Streptomycetaceae	g__Streptomyces	s__Streptomyces_mirabilis
BGC0001675	Polyketide	-	murayaquinone	k__Bacteria	p__Actinobacteria	c__Actinobacteria	o__Streptomycetales	f__Streptomycetaceae	g__Streptomyces	s__Streptomyces_griseoruber
BGC0001679	NRP	-	N-Acetyltryptophan	k__Eukaryota	p__Ascomycota	c__Eurotiomycetes	o__Eurotiales	f__Aspergillaceae	g__Aspergillus	s__Aspergillus_nidulans
BGC0001681	Other	-	N-acyl glycine	k__Bacteria	p__Bacteroidetes	c__Bacteroidia	o__Bacteroidales	f__Bacteroidaceae	g__Bacteroides	s__Bacteroides_fragilis
BGC0001684	Other	-	N-acyloxyacyl glutamine	k__Bacteria	p__Proteobacteria	c__Gammaproteobacteria	o__Enterobacterales	f__Enterobacteriaceae	g__Klebsiella	s__Klebsiella_variicola
BGC0001685	Other	-	N-acyloxyacyl lysine	k__Bacteria	p__Proteobacteria	c__Gammaproteobacteria	o__Enterobacterales	f__Enterobacteriaceae	g__Raoultella	s__Raoultella_ornithinolytica
BGC0001690	Polyketide	-	natamycin	k__Bacteria	p__Actinobacteria	c__Actinobacteria	o__Streptomycetales	f__Streptomycetaceae	g__Streptomyces	s__Streptomyces_gilvosporeus
BGC0001692	NRP	-	nematophin	k__Bacteria	p__Proteobacteria	c__Gammaproteobacteria	o__Enterobacterales	f__Morganellaceae	g__Xenorhabdus	s__Xenorhabdus_nematophila
BGC0001693	Polyketide	-	nenestatin	k__Bacteria	p__Actinobacteria	c__Actinobacteria	o__Micromonosporales	f__Micromonosporaceae	g__Micromonospora	s__Micromonospora_echinospora
BGC0001694	Polyketide	-	abyssomicin, neoabyssomicin	k__Bacteria	p__Actinobacteria	c__Actinobacteria	o__Streptomycetales	f__Streptomycetaceae	g__Streptomyces	s__Streptomyces_koyangensis
BGC0001698	NRP	-	nevaltophin A, nevaltophin B, nevaltophin C, nevaltophin D	k__Bacteria	p__Proteobacteria	c__Gammaproteobacteria	o__Enterobacterales	f__Morganellaceae	g__Xenorhabdus	s__Xenorhabdus_budapestensis
BGC0001699	Polyketide	-	nidulanin A	k__Eukaryota	p__Ascomycota	c__Eurotiomycetes	o__Eurotiales	f__Aspergillaceae	g__Aspergillus	s__Aspergillus_nidulans
BGC0001701	RiPP	Lanthipeptide	nisin O	k__Bacteria	p__Firmicutes	c__Clostridia	o__Clostridiales	f__Lachnospiraceae	g__Blautia	s__Blautia_obeum
BGC0001705	NRP/Polyketide	-	nodularin	k__Bacteria	p__Cyanobacteria	c__Cyanobacteria_unclassified	o__Nostocales	f__Nostocaceae	g__Nostoc	s__Nostoc_sp_CENA543
BGC0001708	Polyketide/Terpene	-	novofumigatonin	k__Eukaryota	p__Ascomycota	c__Eurotiomycetes	o__Eurotiales	f__Aspergillaceae	g__Aspergillus	s__Aspergillus_novofumigatus
BGC0001709	Polyketide	-	nystatin	k__Bacteria	p__Actinobacteria	c__Actinobacteria	o__Streptomycetales	f__Streptomycetaceae	g__Streptomyces	s__Streptomyces_albulus
BGC0001711	NRP/Polyketide	-	occidiofungin A	k__Bacteria	p__Proteobacteria	c__Betaproteobacteria	o__Burkholderiales	f__Burkholderiaceae	g__Burkholderia	s__Burkholderia_pyrrocinia
BGC0001712	Other	-	ochrindole A	k__Eukaryota	p__Ascomycota	c__Eurotiomycetes	o__Eurotiales	f__Aspergillaceae	g__Aspergillus	s__Aspergillus_steynii
BGC0001713	Other	-	ochrobactin	k__Bacteria	p__Proteobacteria	c__Alphaproteobacteria	o__Rhizobiales	f__Brucellaceae	g__Ochrobactrum	s__Ochrobactrum_anthropi
BGC0001715	NRP	-	octapeptin C4	k__Bacteria	p__Firmicutes	c__Bacilli	o__Bacillales	f__Bacillaceae	g__Bacillus	s__Bacillus_circulans
BGC0001716	NRP	-	odilorhabdins	k__Bacteria	p__Proteobacteria	c__Gammaproteobacteria	o__Enterobacterales	f__Morganellaceae	g__Xenorhabdus	s__Xenorhabdus_nematophila
BGC0001718	NRP	-	okaramine D	k__Eukaryota	p__Ascomycota	c__Eurotiomycetes	o__Eurotiales	f__Aspergillaceae	g__Aspergillus	s__Aspergillus_aculeatus
BGC0001719	Polyketide	-	olimycin A, olimycin B	k__Bacteria	p__Actinobacteria	c__Actinobacteria	o__Streptomycetales	f__Streptomycetaceae	g__Streptomyces	s__Streptomyces_olivaceus
BGC0001721	NRP	-	ornibactin	k__Bacteria	p__Proteobacteria	c__Betaproteobacteria	o__Burkholderiales	f__Burkholderiaceae	g__Burkholderia	s__Burkholderia_cepacia
BGC0001722	Polyketide	-	aspernidine A	k__Eukaryota	p__Ascomycota	c__Eurotiomycetes	o__Eurotiales	f__Aspergillaceae	g__Aspergillus	s__Aspergillus_nidulans
BGC0001725	Other	-	oxetanocin A	k__Bacteria	p__Firmicutes	c__Bacilli	o__Bacillales	f__Bacillaceae	g__Bacillus	s__Bacillus_megaterium
BGC0001726	NRP/Polyketide	-	pactamides	k__Bacteria	p__Actinobacteria	c__Actinobacteria	o__Streptomycetales	f__Streptomycetaceae	g__Streptomyces	s__Streptomyces_pactum
BGC0001727	RiPP	-	paenilan	k__Bacteria	p__Firmicutes	c__Bacilli	o__Bacillales	f__Paenibacillaceae	g__Paenibacillus	s__Paenibacillus_polymyxa
BGC0001728	NRP/Polyketide	-	paenilipoheptin	k__Bacteria	p__Firmicutes	c__Bacilli	o__Bacillales	f__Paenibacillaceae	g__Paenibacillus	s__Paenibacillus_polymyxa
BGC0001736	NRP	-	pepteridine A, pepteridine B	k__Bacteria	p__Proteobacteria	c__Gammaproteobacteria	o__Enterobacterales	f__Morganellaceae	g__Photorhabdus	s__Photorhabdus_laumondii
BGC0001737	NRP/Polyketide	-	phenalamide	k__Bacteria	p__Proteobacteria	c__Deltaproteobacteria	o__Myxococcales	f__Myxococcaceae	g__Corallococcus	s__Corallococcus_coralloides
BGC0001740	NRP/Polyketide	-	phthoxazolin	k__Bacteria	p__Actinobacteria	c__Actinobacteria	o__Streptomycetales	f__Streptomycetaceae	g__Streptomyces	s__Streptomyces_avermitilis
BGC0001743	RiPP	-	plantaricyclin	k__Bacteria	p__Firmicutes	c__Bacilli	o__Lactobacillales	f__Lactobacillaceae	g__Lactobacillus	s__Lactobacillus_plantarum
BGC0001746	Terpene	-	pristinol	k__Bacteria	p__Actinobacteria	c__Actinobacteria	o__Streptomycetales	f__Streptomycetaceae	g__Streptomyces	s__Streptomyces_pristinaespiralis
BGC0001747	Other	-	pseudaminic acid	k__Bacteria	p__Bacteroidetes	c__Bacteroidia	o__Bacteroidales	f__Tannerellaceae	g__Tannerella	s__Tannerella_forsythia
BGC0001748	NRP/Polyketide	-	pseudospumigin A, pseudospumigin B, pseudospumigin C, pseudospumigin D, pseudospumigin E, pseudospumigin F	k__Bacteria	p__Cyanobacteria	c__Cyanobacteria_unclassified	o__Nostocales	f__Nostocaceae	g__Nostoc	s__Nostoc_sp_CENA543
BGC0001753	RiPP	-	globimycin, radamycin	k__Bacteria	p__Actinobacteria	c__Actinobacteria	o__Streptomycetales	f__Streptomycetaceae	g__Streptomyces	s__Streptomyces_globisporus
BGC0001754	NRP/Polyketide	-	ralsolamycin	k__Bacteria	p__Proteobacteria	c__Betaproteobacteria	o__Burkholderiales	f__Burkholderiaceae	g__Ralstonia	s__Ralstonia_solanacearum
BGC0001757	Other	-	rhabduscin	k__Bacteria	p__Proteobacteria	c__Gammaproteobacteria	o__Enterobacterales	f__Morganellaceae	g__Xenorhabdus	s__Xenorhabdus_nematophila
BGC0001758	NRP	-	rhizomide A, rhizomide B, rhizomide C	k__Bacteria	p__Proteobacteria	c__Betaproteobacteria	o__Burkholderiales	f__Burkholderiaceae	g__Paraburkholderia	s__Paraburkholderia_rhizoxinica
BGC0001760	NRP	-	rimosamide	k__Bacteria	p__Actinobacteria	c__Actinobacteria	o__Streptomycetales	f__Streptomycetaceae	g__Streptomyces	s__Streptomyces_rimosus
BGC0001761	Polyketide	-	ripostatin A, ripostatin B, ripostatin C	k__Bacteria	p__Proteobacteria	c__Deltaproteobacteria	o__Myxococcales	f__Polyangiaceae	g__Sorangium	s__Sorangium_cellulosum
BGC0001763	NRP/Polyketide	-	rufomycin	k__Bacteria	p__Actinobacteria	c__Actinobacteria	o__Streptomycetales	f__Streptomycetaceae	g__Streptomyces	s__Streptomyces_atratus
BGC0001765	Saccharide	-	salecan	k__Bacteria	p__Proteobacteria	c__Alphaproteobacteria	o__Rhizobiales	f__Rhizobiaceae	g__Agrobacterium	s__Agrobacterium_tumefaciens
BGC0001778	Other	-	showdomycin	k__Bacteria	p__Actinobacteria	c__Actinobacteria	o__Streptomycetales	f__Streptomycetaceae	g__Streptomyces	s__Streptomyces_showdoensis
BGC0001779	RiPP	-	siamycin	k__Bacteria	p__Actinobacteria	c__Actinobacteria	o__Streptomycetales	f__Streptomycetaceae	g__Streptomyces	s__Streptomyces_nodosus
BGC0001781	RiPP	-	sphaericin	k__Bacteria	p__Actinobacteria	c__Actinobacteria	o__Streptosporangiales	f__Streptosporangiaceae	g__Planomonospora	s__Planomonospora_sphaerica
BGC0001782	Other	-	indimicin A, indimicin B, indimicin C, indimicin D, indimicin E, lynamicin A, lynamicin D, lynamicin F, lynamicin G, spiroindimicin A, spiroindimicin B, spiroindimicin C, spiroindimicin D	k__Bacteria	p__Actinobacteria	c__Actinobacteria	o__Streptomycetales	f__Streptomycetaceae	g__Streptomyces	s__Streptomyces_sp_SCSIO_03032
BGC0001786	RiPP	-	subterisin	k__Bacteria	p__Proteobacteria	c__Alphaproteobacteria	o__Sphingomonadales	f__Sphingomonadaceae	g__Novosphingobium	s__Novosphingobium_subterraneum
BGC0001787	RiPP	-	suicin 3908	k__Bacteria	p__Firmicutes	c__Bacilli	o__Lactobacillales	f__Streptococcaceae	g__Streptococcus	s__Streptococcus_suis
BGC0001788	RiPP	-	suicin 65	k__Bacteria	p__Firmicutes	c__Bacilli	o__Lactobacillales	f__Streptococcaceae	g__Streptococcus	s__Streptococcus_suis
BGC0001789	RiPP	-	suicin 90-1330	k__Bacteria	p__Firmicutes	c__Bacilli	o__Lactobacillales	f__Streptococcaceae	g__Streptococcus	s__Streptococcus_suis
BGC0001790	NRP	-	sulfazecin	k__Bacteria	p__Proteobacteria	c__Gammaproteobacteria	o__Pseudomonadales	f__Pseudomonadaceae	g__Pseudomonas	s__Pseudomonas_acidophila
BGC0001791	NRP	-	sunshinamide	k__Bacteria	p__Proteobacteria	c__Gammaproteobacteria	o__Oceanospirillales	f__Saccharospirillaceae	g__Gynuella	s__Gynuella_sunshinyii
BGC0001792	NRP	-	surugamide A, surugamide D	k__Bacteria	p__Actinobacteria	c__Actinobacteria	o__Streptomycetales	f__Streptomycetaceae	g__Streptomyces	s__Streptomyces_albidoflavus
BGC0001796	NRP	-	tauramamide	k__Bacteria	p__Firmicutes	c__Bacilli	o__Bacillales	f__Paenibacillaceae	g__Brevibacillus	s__Brevibacillus_laterosporus
BGC0001797	RiPP	-	telomestatin	k__Bacteria	p__Actinobacteria	c__Actinobacteria	o__Streptomycetales	f__Streptomycetaceae	g__Streptomyces	s__Streptomyces_anulatus
BGC0001801	NRP	-	2-hydroxyphenylthiazoline enantiopyochelin, isopyochelin, thiazostatin, watasemycin A, watasemycin B	k__Bacteria	p__Actinobacteria	c__Actinobacteria	o__Streptomycetales	f__Streptomycetaceae	g__Streptomyces	s__Streptomyces_venezuelae
BGC0001802	RiPP	-	thioholgamide A, thioholgamide B	k__Bacteria	p__Actinobacteria	c__Actinobacteria	o__Streptomycetales	f__Streptomycetaceae	g__Streptomyces	s__Streptomyces_malaysiense
BGC0001805	NRP	-	tilivalline	k__Bacteria	p__Proteobacteria	c__Gammaproteobacteria	o__Enterobacterales	f__Enterobacteriaceae	g__Klebsiella	s__Klebsiella_oxytoca
BGC0001807	NRP/Polyketide	-	totopotensamide A, totopotensamide B	k__Bacteria	p__Actinobacteria	c__Actinobacteria	o__Streptomycetales	f__Streptomycetaceae	g__Streptomyces	s__Streptomyces_pactum
BGC0001808	Other	-	toyocamycin	k__Bacteria	p__Actinobacteria	c__Actinobacteria	o__Streptomycetales	f__Streptomycetaceae	g__Streptomyces	s__Streptomyces_diastatochromogenes
BGC0001812	Polyketide	-	tylactone	k__Bacteria	p__Actinobacteria	c__Actinobacteria	o__Micromonosporales	f__Micromonosporaceae	g__Micromonospora	s__Micromonospora_chalcea
BGC0001815	Polyketide	-	uncialamycin	k__Bacteria	p__Actinobacteria	c__Actinobacteria	o__Streptomycetales	f__Streptomycetaceae	g__Streptomyces	s__Streptomyces_uncialis
BGC0001819	Polyketide	-	venemycin	k__Bacteria	p__Actinobacteria	c__Actinobacteria	o__Streptomycetales	f__Streptomycetaceae	g__Streptomyces	s__Streptomyces_venezuelae
BGC0001824	NRP	-	xefoampeptides A-G	k__Bacteria	p__Proteobacteria	c__Gammaproteobacteria	o__Enterobacterales	f__Morganellaceae	g__Xenorhabdus	s__Xenorhabdus_beddingii
BGC0001825	NRP	-	xenematide	k__Bacteria	p__Proteobacteria	c__Gammaproteobacteria	o__Enterobacterales	f__Morganellaceae	g__Xenorhabdus	s__Xenorhabdus_nematophila
BGC0001828	Polyketide	-	griseochelin	k__Bacteria	p__Actinobacteria	c__Actinobacteria	o__Streptomycetales	f__Streptomycetaceae	g__Streptomyces	s__Streptomyces_griseus
BGC0001831	Polyketide	-	alkylpyrone-393, alkylpyrone-407	k__Bacteria	p__Proteobacteria	c__Deltaproteobacteria	o__Myxococcales	f__Myxococcaceae	g__Myxococcus	s__Myxococcus_xanthus
BGC0001833	NRP	-	icosalide A, icosalide B	k__Bacteria	p__Proteobacteria	c__Betaproteobacteria	o__Burkholderiales	f__Burkholderiaceae	g__Burkholderia	s__Burkholderia_gladioli
BGC0001835	Polyketide	-	gynuellalide	k__Bacteria	p__Proteobacteria	c__Gammaproteobacteria	o__Oceanospirillales	f__Saccharospirillaceae	g__Gynuella	s__Gynuella_sunshinyii
BGC0001836	Polyketide	-	tartrolon D, tartrolon F, tartrolon G	k__Bacteria	p__Proteobacteria	c__Gammaproteobacteria	o__Oceanospirillales	f__Saccharospirillaceae	g__Gynuella	s__Gynuella_sunshinyii
BGC0001837	Polyketide	-	leptolyngbyalide	k__Bacteria	p__Cyanobacteria	c__Cyanobacteria_unclassified	o__Synechococcales	f__Leptolyngbyaceae	g__Leptolyngbya	s__Leptolyngbya_sp_PCC_7375
BGC0001844	NRP	-	holrhizin	k__Bacteria	p__Proteobacteria	c__Betaproteobacteria	o__Burkholderiales	f__Burkholderiaceae	g__Paraburkholderia	s__Paraburkholderia_rhizoxinica
BGC0001847	Other	-	1-carbapen-2-em-3-carboxylic acid	k__Bacteria	p__Proteobacteria	c__Gammaproteobacteria	o__Enterobacterales	f__Pectobacteriaceae	g__Pectobacterium	s__Pectobacterium_carotovorum
BGC0001849	RiPP	-	thiovarsolin A, thiovarsolin B, thiovarsolin C, thiovarsolin D	k__Bacteria	p__Actinobacteria	c__Actinobacteria	o__Streptomycetales	f__Streptomycetaceae	g__Streptomyces	s__Streptomyces_varsoviensis
BGC0001860	RiPP	Thiopeptide	thiomuracin	k__Bacteria	p__Actinobacteria	c__Actinobacteria	o__Actinobacteria_unclassified	f__Actinobacteria_unclassified	g__Thermobispora	s__Thermobispora_bispora
BGC0001862	RiPP	Glycocin	pallidocin	k__Bacteria	p__Firmicutes	c__Bacilli	o__Bacillales	f__Bacillaceae	g__Aeribacillus	s__Aeribacillus_pallidus
BGC0001864	RiPP	Glycocin	listeriocytocin	k__Bacteria	p__Firmicutes	c__Bacilli	o__Bacillales	f__Listeriaceae	g__Listeria	s__Listeria_monocytogenes
BGC0001868	Other	-	iodinin	k__Bacteria	p__Proteobacteria	c__Gammaproteobacteria	o__Enterobacterales	f__Morganellaceae	g__Xenorhabdus	s__Xenorhabdus_szentirmaii
BGC0001870	Other	-	avaroferrin, putrebactin	k__Bacteria	p__Proteobacteria	c__Gammaproteobacteria	o__Enterobacterales	f__Morganellaceae	g__Xenorhabdus	s__Xenorhabdus_budapestensis
BGC0001872	Polyketide	-	fabclavine-polyamine	k__Bacteria	p__Proteobacteria	c__Gammaproteobacteria	o__Enterobacterales	f__Morganellaceae	g__Xenorhabdus	s__Xenorhabdus_bovienii
BGC0001873	NRP	-	pyrrolizixenamide A	k__Bacteria	p__Proteobacteria	c__Gammaproteobacteria	o__Enterobacterales	f__Morganellaceae	g__Xenorhabdus	s__Xenorhabdus_szentirmaii
BGC0001874	NRP/Polyketide	-	cyclopiazonic acid	k__Eukaryota	p__Ascomycota	c__Eurotiomycetes	o__Eurotiales	f__Aspergillaceae	g__Aspergillus	s__Aspergillus_flavus
BGC0001889	RiPP	-	fusilassin	k__Bacteria	p__Actinobacteria	c__Actinobacteria	o__Streptosporangiales	f__Nocardiopsaceae	g__Thermobifida	s__Thermobifida_fusca
BGC0001890	NRP	-	amphi-enterobactin 1, amphi-enterobactin 2, amphi-enterobactin 3, amphi-enterobactin 4	k__Bacteria	p__Proteobacteria	c__Gammaproteobacteria	o__Vibrionales	f__Vibrionaceae	g__Vibrio	s__Vibrio_campbellii
BGC0001891	Other	-	closthioamide	k__Bacteria	p__Firmicutes	c__Clostridia	o__Clostridiales	f__Hungateiclostridiaceae	g__Ruminiclostridium	s__Ruminiclostridium_cellulolyticum
BGC0001894	Saccharide	-	heteropolysaccharide (HePS)	k__Bacteria	p__Firmicutes	c__Bacilli	o__Lactobacillales	f__Lactobacillaceae	g__Lactobacillus	s__Lactobacillus_plantarum
BGC0001897	Polyketide	-	cepacin A	k__Bacteria	p__Proteobacteria	c__Betaproteobacteria	o__Burkholderiales	f__Burkholderiaceae	g__Burkholderia	s__Burkholderia_ambifaria
BGC0001898	Terpene	-	thioplatensimycin, thioplatencin	k__Bacteria	p__Actinobacteria	c__Actinobacteria	o__Streptomycetales	f__Streptomycetaceae	g__Streptomyces	s__Streptomyces_platensis
BGC0001900	NRP	-	fragin	k__Bacteria	p__Proteobacteria	c__Betaproteobacteria	o__Burkholderiales	f__Burkholderiaceae	g__Burkholderia	s__Burkholderia_cenocepacia
BGC0001902	NRP/Polyketide	-	bengamide	k__Bacteria	p__Proteobacteria	c__Deltaproteobacteria	o__Myxococcales	f__Myxococcaceae	g__Myxococcus	s__Myxococcus_virescens
BGC0001904	Polyketide	-	fluostatin	k__Bacteria	p__Actinobacteria	c__Actinobacteria	o__Micromonosporales	f__Micromonosporaceae	g__Micromonospora	s__Micromonospora_rosaria
BGC0001911	Terpene	-	raimonol	k__Bacteria	p__Actinobacteria	c__Actinobacteria	o__Streptomycetales	f__Streptomycetaceae	g__Streptomyces	s__Streptomyces_anulatus
BGC0001916	Polyketide	-	lavendiol	k__Bacteria	p__Actinobacteria	c__Actinobacteria	o__Streptomycetales	f__Streptomycetaceae	g__Streptomyces	s__Streptomyces_lavendulae
BGC0001929	RiPP	-	WGK	k__Bacteria	p__Firmicutes	c__Bacilli	o__Lactobacillales	f__Streptococcaceae	g__Streptococcus	s__Streptococcus_ferus
BGC0001930	RiPP	-	pallidocin	k__Bacteria	p__Firmicutes	c__Bacilli	o__Bacillales	f__Bacillaceae	g__Aeribacillus	s__Aeribacillus_pallidus
BGC0001934	Polyketide	-	armeniaspirols	k__Bacteria	p__Actinobacteria	c__Actinobacteria	o__Streptomycetales	f__Streptomycetaceae	g__Streptomyces	s__Streptomyces_armeniacus
BGC0001941	NRP/Polyketide	-	fulvuthiacene A, fulvuthiacene B	k__Bacteria	p__Proteobacteria	c__Deltaproteobacteria	o__Myxococcales	f__Myxococcaceae	g__Myxococcus	s__Myxococcus_fulvus
BGC0001942	NRP/Polyketide	-	malonomycin	k__Bacteria	p__Actinobacteria	c__Actinobacteria	o__Streptomycetales	f__Streptomycetaceae	g__Streptomyces	s__Streptomyces_rimosus
BGC0001946	NRP/Polyketide	-	lagriamide	k__Bacteria	p__Proteobacteria	c__Betaproteobacteria	o__Burkholderiales	f__Burkholderiaceae	g__Burkholderia	s__Burkholderia_gladioli
BGC0001947	Saccharide	-	K53 capsular polysaccharide	k__Bacteria	p__Proteobacteria	c__Gammaproteobacteria	o__Pseudomonadales	f__Moraxellaceae	g__Acinetobacter	s__Acinetobacter_baumannii
BGC0001955	Other	-	keratinimicin A, keratinimicin B, keratinimicin C, keratinimicin D	k__Bacteria	p__Actinobacteria	c__Actinobacteria	o__Pseudonocardiales	f__Pseudonocardiaceae	g__Amycolatopsis	s__Amycolatopsis_keratiniphila
BGC0001965	Other	-	nybomycin	k__Bacteria	p__Actinobacteria	c__Actinobacteria	o__Streptomycetales	f__Streptomycetaceae	g__Streptomyces	s__Streptomyces_albus
BGC0001975	NRP	-	atratumycin	k__Bacteria	p__Actinobacteria	c__Actinobacteria	o__Streptomycetales	f__Streptomycetaceae	g__Streptomyces	s__Streptomyces_atratus
BGC0001983	Other	-	triacsins	k__Bacteria	p__Actinobacteria	c__Actinobacteria	o__Streptomycetales	f__Streptomycetaceae	g__Kitasatospora	s__Kitasatospora_aureofaciens
BGC0001988	Polyketide	-	neosartorin	k__Eukaryota	p__Ascomycota	c__Eurotiomycetes	o__Eurotiales	f__Aspergillaceae	g__Aspergillus	s__Aspergillus_novofumigatus
BGC0001990	Other	-	xanthocillin	k__Eukaryota	p__Ascomycota	c__Eurotiomycetes	o__Eurotiales	f__Aspergillaceae	g__Aspergillus	s__Aspergillus_fumigatus
BGC0001991	Polyketide	-	toblerol A, toblerol B, toblerol C, toblerol D, toblerol E, toblerol F, toblerol G, toblerol H	k__Bacteria	p__Proteobacteria	c__Alphaproteobacteria	o__Rhizobiales	f__Methylobacteriaceae	g__Methylorubrum	s__Methylorubrum_extorquens
BGC0001992	Other	-	thioguanine	k__Bacteria	p__Proteobacteria	c__Gammaproteobacteria	o__Enterobacterales	f__Erwiniaceae	g__Erwinia	s__Erwinia_amylovora
BGC0001993	NRP	-	paenilipoheptin	k__Bacteria	p__Firmicutes	c__Bacilli	o__Bacillales	f__Paenibacillaceae	g__Paenibacillus	s__Paenibacillus_polymyxa
BGC0001994	Other	-	β-ethynylserine	k__Bacteria	p__Actinobacteria	c__Actinobacteria	o__Streptomycetales	f__Streptomycetaceae	g__Streptomyces	s__Streptomyces_cattleya
BGC0001995	Terpene	-	heptelidic acid	k__Eukaryota	p__Ascomycota	c__Eurotiomycetes	o__Eurotiales	f__Aspergillaceae	g__Aspergillus	s__Aspergillus_oryzae
BGC0001996	Other	-	oryzine A, oryzine B	k__Eukaryota	p__Ascomycota	c__Eurotiomycetes	o__Eurotiales	f__Aspergillaceae	g__Aspergillus	s__Aspergillus_oryzae
BGC0001998	Polyketide	-	aspernidgulene A1, aspernidgulene A2, aspernidgulene B1	k__Eukaryota	p__Ascomycota	c__Eurotiomycetes	o__Eurotiales	f__Aspergillaceae	g__Aspergillus	s__Aspergillus_nidulans
BGC0001999	NRP	-	gramibactin	k__Bacteria	p__Proteobacteria	c__Betaproteobacteria	o__Burkholderiales	f__Burkholderiaceae	g__Paraburkholderia	s__Paraburkholderia_graminis
BGC0002000	Polyketide	-	setomimycin	k__Bacteria	p__Actinobacteria	c__Actinobacteria	o__Streptomycetales	f__Streptomycetaceae	g__Streptomyces	s__Streptomyces_aurantiacus
BGC0002001	NRP/Polyketide	-	crochelin A	k__Bacteria	p__Proteobacteria	c__Gammaproteobacteria	o__Pseudomonadales	f__Pseudomonadaceae	g__Azotobacter	s__Azotobacter_chroococcum
BGC0002002	NRP	-	1,6-phenazinedimethanol, fontizine A	k__Bacteria	p__Proteobacteria	c__Gammaproteobacteria	o__Enterobacterales	f__Yersiniaceae	g__Serratia	s__Serratia_fonticola
BGC0002003	NRP	-	glidopeptin A	k__Bacteria	p__Proteobacteria	c__Betaproteobacteria	o__Burkholderiales	f__Burkholderiales_unclassified	g__Burkholderiales_unclassified	s__Polyangium_brachysporum
BGC0002004	RiPP	-	methanobactin	k__Bacteria	p__Proteobacteria	c__Alphaproteobacteria	o__Rhizobiales	f__Methylocystaceae	g__Methylosinus	s__Methylosinus_trichosporium
BGC0002005	RiPP	-	RaxX	k__Bacteria	p__Proteobacteria	c__Gammaproteobacteria	o__Xanthomonadales	f__Xanthomonadaceae	g__Xanthomonas	s__Xanthomonas_oryzae
BGC0002006	RiPP	-	albusnodin	k__Bacteria	p__Actinobacteria	c__Actinobacteria	o__Streptomycetales	f__Streptomycetaceae	g__Streptomyces	s__Streptomyces_albus
BGC0002007	Terpene	-	atolypene A, atolypene B	k__Bacteria	p__Actinobacteria	c__Actinobacteria	o__Pseudonocardiales	f__Pseudonocardiaceae	g__Amycolatopsis	s__Amycolatopsis_tolypomycina
BGC0002008	Other	-	aryl polyenes	k__Bacteria	p__Proteobacteria	c__Gammaproteobacteria	o__Enterobacterales	f__Morganellaceae	g__Xenorhabdus	s__Xenorhabdus_doucetiae
BGC0002009	Polyketide	-	kanglemycin A, kanglemycin V1, kanglemycin V2	k__Bacteria	p__Actinobacteria	c__Actinobacteria	o__Pseudonocardiales	f__Pseudonocardiaceae	g__Amycolatopsis	s__Amycolatopsis_vancoresmycina
BGC0002011	Polyketide	-	ansacarbamitocin A	k__Bacteria	p__Actinobacteria	c__Actinobacteria	o__Pseudonocardiales	f__Pseudonocardiaceae	g__Amycolatopsis	s__Amycolatopsis_alba
BGC0002012	Polyketide	-	julichrome Q3-3, julichrome Q3-5	k__Bacteria	p__Actinobacteria	c__Actinobacteria	o__Streptomycetales	f__Streptomycetaceae	g__Streptomyces	s__Streptomyces_afghaniensis
BGC0002013	RiPP	-	curacozole	k__Bacteria	p__Actinobacteria	c__Actinobacteria	o__Streptomycetales	f__Streptomycetaceae	g__Streptomyces	s__Streptomyces_curacoi
BGC0002016	Polyketide	-	lugdunomycin	k__Bacteria	p__Actinobacteria	c__Actinobacteria	o__Streptomycetales	f__Streptomycetaceae	g__Streptomyces	s__Streptomyces_sp_QL37
BGC0002018	Other	-	azomycin	k__Bacteria	p__Actinobacteria	c__Actinobacteria	o__Streptomycetales	f__Streptomycetaceae	g__Streptomyces	s__Streptomyces_cattleya
BGC0002020	NRP/Saccharide	-	photolose	k__Bacteria	p__Proteobacteria	c__Gammaproteobacteria	o__Enterobacterales	f__Morganellaceae	g__Photorhabdus	s__Photorhabdus_laumondii
BGC0002021	Polyketide	-	fogacin A, fogacin B, fogacin C	k__Bacteria	p__Actinobacteria	c__Actinobacteria	o__Micromonosporales	f__Micromonosporaceae	g__Actinoplanes	s__Actinoplanes_missouriensis
BGC0002022	Polyketide	-	armeniaspirol A, armeniaspirol B, armeniaspirol C	k__Bacteria	p__Actinobacteria	c__Actinobacteria	o__Streptomycetales	f__Streptomycetaceae	g__Streptomyces	s__Streptomyces_armeniacus
BGC0002023	RiPP	-	saalfelduracin	k__Bacteria	p__Actinobacteria	c__Actinobacteria	o__Pseudonocardiales	f__Pseudonocardiaceae	g__Amycolatopsis	s__Amycolatopsis_saalfeldensis
BGC0002028	Polyketide	-	frigocyclinone	k__Bacteria	p__Actinobacteria	c__Actinobacteria	o__Streptomycetales	f__Streptomycetaceae	g__Streptomyces	s__Streptomyces_griseus
BGC0002029	Other	-	bagremycin A, bagremycin B, bagremycin C, bagremycin E, bagremycin F, bagremycin G, ferroverdin A, ferroverdin B, ferroverdin C	k__Bacteria	p__Actinobacteria	c__Actinobacteria	o__Streptomycetales	f__Streptomycetaceae	g__Streptomyces	s__Streptomyces_lunaelactis
BGC0002031	Alkaloid	-	kitasetaline	k__Bacteria	p__Actinobacteria	c__Actinobacteria	o__Streptomycetales	f__Streptomycetaceae	g__Kitasatospora	s__Kitasatospora_setae
BGC0002033	Polyketide	-	spiramycin	k__Bacteria	p__Actinobacteria	c__Actinobacteria	o__Streptomycetales	f__Streptomycetaceae	g__Streptomyces	s__Streptomyces_ambofaciens
BGC0002036	Other	-	dehydrofosmidomycin	k__Bacteria	p__Actinobacteria	c__Actinobacteria	o__Streptomycetales	f__Streptomycetaceae	g__Streptomyces	s__Streptomyces_lavendulae
BGC0002090	NRP/Polyketide	-	metacycloprodigiosin, undecylprodigiosin	k__Bacteria	p__Actinobacteria	c__Actinobacteria	o__Streptomycetales	f__Streptomycetaceae	g__Streptomyces	s__Streptomyces_griseoaurantiacus
