# Supplementary material for: TaxiBGC: a Taxonomy-Guided Approach for Profiling Experimentally Characterized Microbial Biosynthetic Gene Clusters and Secondary Metabolite Production Potential in Metagenomes
Source: mSystems. 2022 Nov 15;7(6):e00925-22. doi: 10.1128/msystems.00925-22 (PMC9765181; doi:10.1128/msystems.00925-22)
Supplement: TABLE S2 [file msystems.00925-22-s0004.xlsx]

## Sheet: Table S2
Table S2. Number of genes comprising every BGC in the TaxiBGC reference database.
MIBiG BGC ID	Number of genes
BGC0001555	164
BGC0001381	102
BGC0000033	74
BGC0002011	69
BGC0001055	67
BGC0001522	67
BGC0000965	66
BGC0000696	65
BGC0000136	64
BGC0000336	64
BGC0000187	62
BGC0000758	61
BGC0000780	61
BGC0000291	60
BGC0001693	60
BGC0001060	59
BGC0001070	59
BGC0000241	58
BGC0001397	58
BGC0001675	58
BGC0001584	56
BGC0000915	55
BGC0000119	53
BGC0001008	53
BGC0000144	49
BGC0000150	47
BGC0000422	47
BGC0000162	45
BGC0001133	45
BGC0002033	45
BGC0000031	43
BGC0000379	43
BGC0001061	43
BGC0001740	43
BGC0000203	42
BGC0001511	42
BGC0001596	42
BGC0001955	42
BGC0000020	41
BGC0001598	41
BGC0001898	41
BGC0000026	40
BGC0000315	40
BGC0000712	40
BGC0001048	40
BGC0001074	40
BGC0000137	39
BGC0000198	39
BGC0000362	39
BGC0000418	39
BGC0000419	39
BGC0001807	39
BGC0002021	39
BGC0000709	38
BGC0001975	38
BGC0000227	37
BGC0000714	37
BGC0000949	37
BGC0001138	37
BGC0001447	37
BGC0001459	37
BGC0001603	37
BGC0000133	36
BGC0000210	36
BGC0000838	36
BGC0001140	36
BGC0001460	36
BGC0002022	36
BGC0000130	35
BGC0000209	35
BGC0000212	35
BGC0000380	35
BGC0001461	35
BGC0001462	35
BGC0000002	34
BGC0000014	34
BGC0000188	34
BGC0000290	34
BGC0000409	34
BGC0000455	34
BGC0000928	34
BGC0001406	34
BGC0001719	34
BGC0002009	34
BGC0000224	33
BGC0000354	33
BGC0000699	33
BGC0000907	33
BGC0001106	33
BGC0001519	33
BGC0001782	33
BGC0001894	33
BGC0000233	32
BGC0001377	32
BGC0001439	32
BGC0001694	32
BGC0001815	32
BGC0001983	32
BGC0000054	31
BGC0000171	31
BGC0000692	31
BGC0000807	31
BGC0001041	31
BGC0001156	31
BGC0001594	31
BGC0001649	31
BGC0001904	31
BGC0001916	31
BGC0000074	30
BGC0000365	30
BGC0000775	30
BGC0000847	30
BGC0001062	30
BGC0001411	30
BGC0001656	30
BGC0000032	29
BGC0000378	29
BGC0000406	29
BGC0000698	29
BGC0000766	29
BGC0000938	29
BGC0001120	29
BGC0001287	29
BGC0001812	29
BGC0001934	29
BGC0002028	29
BGC0000001	28
BGC0000118	28
BGC0000296	28
BGC0000832	28
BGC0000874	28
BGC0001040	28
BGC0001179	28
BGC0000226	27
BGC0000386	27
BGC0000388	27
BGC0000722	27
BGC0000724	27
BGC0000804	27
BGC0001837	27
BGC0001965	27
BGC0002012	27
BGC0000011	26
BGC0000260	26
BGC0000610	26
BGC0000689	26
BGC0000693	26
BGC0000769	26
BGC0001177	26
BGC0001543	26
BGC0002016	26
BGC0000007	25
BGC0000009	25
BGC0000142	25
BGC0000151	25
BGC0000219	25
BGC0000266	25
BGC0000801	25
BGC0000839	25
BGC0001117	25
BGC0001412	25
BGC0002001	25
BGC0000038	24
BGC0000464	24
BGC0000607	24
BGC0000795	24
BGC0000845	24
BGC0000990	24
BGC0001094	24
BGC0001225	24
BGC0001283	24
BGC0001349	24
BGC0001422	24
BGC0001424	24
BGC0001428	24
BGC0001491	24
BGC0001569	24
BGC0001890	24
BGC0001941	24
BGC0000004	23
BGC0000006	23
BGC0000008	23
BGC0000055	23
BGC0000066	23
BGC0000090	23
BGC0000116	23
BGC0000148	23
BGC0000184	23
BGC0000294	23
BGC0000333	23
BGC0000344	23
BGC0000374	23
BGC0000479	23
BGC0000767	23
BGC0000972	23
BGC0001025	23
BGC0001031	23
BGC0001032	23
BGC0001056	23
BGC0001669	23
BGC0002090	23
BGC0000010	22
BGC0000108	22
BGC0000115	22
BGC0000172	22
BGC0000194	22
BGC0000299	22
BGC0000327	22
BGC0000431	22
BGC0000690	22
BGC0000723	22
BGC0000760	22
BGC0000896	22
BGC0000988	22
BGC0000994	22
BGC0001003	22
BGC0001063	22
BGC0001123	22
BGC0001194	22
BGC0001196	22
BGC0001420	22
BGC0001423	22
BGC0001425	22
BGC0001426	22
BGC0001427	22
BGC0001474	22
BGC0001588	22
BGC0001589	22
BGC0001646	22
BGC0001690	22
BGC0001728	22
BGC0001946	22
BGC0002023	22
BGC0000069	21
BGC0000080	21
BGC0000145	21
BGC0000158	21
BGC0000503	21
BGC0000603	21
BGC0000614	21
BGC0000711	21
BGC0000762	21
BGC0000782	21
BGC0000796	21
BGC0000799	21
BGC0000914	21
BGC0000956	21
BGC0000961	21
BGC0000974	21
BGC0000993	21
BGC0001093	21
BGC0001473	21
BGC0001521	21
BGC0001620	21
BGC0001644	21
BGC0001792	21
BGC0001796	21
BGC0001797	21
BGC0000153	20
BGC0000178	20
BGC0000254	20
BGC0000561	20
BGC0000785	20
BGC0000834	20
BGC0000837	20
BGC0001066	20
BGC0001088	20
BGC0001114	20
BGC0001228	20
BGC0001311	20
BGC0001418	20
BGC0001419	20
BGC0001429	20
BGC0001430	20
BGC0001431	20
BGC0001763	20
BGC0001765	20
BGC0000186	19
BGC0000319	19
BGC0000363	19
BGC0000364	19
BGC0000446	19
BGC0000523	19
BGC0000627	19
BGC0000788	19
BGC0000836	19
BGC0000865	19
BGC0000932	19
BGC0000937	19
BGC0000997	19
BGC0001051	19
BGC0001299	19
BGC0001362	19
BGC0001471	19
BGC0001559	19
BGC0001709	19
BGC0001805	19
BGC0001947	19
BGC0001988	19
BGC0000114	18
BGC0000117	18
BGC0000208	18
BGC0000264	18
BGC0000596	18
BGC0000818	18
BGC0000822	18
BGC0000970	18
BGC0001080	18
BGC0001116	18
BGC0001343	18
BGC0001480	18
BGC0001532	18
BGC0001652	18
BGC0001654	18
BGC0001753	18
BGC0001761	18
BGC0001902	18
BGC0001942	18
BGC0002008	18
BGC0000088	17
BGC0000125	17
BGC0000152	17
BGC0000297	17
BGC0000330	17
BGC0000732	17
BGC0000733	17
BGC0000764	17
BGC0000792	17
BGC0000826	17
BGC0000827	17
BGC0000893	17
BGC0000916	17
BGC0000982	17
BGC0000986	17
BGC0001017	17
BGC0001189	17
BGC0001236	17
BGC0001348	17
BGC0001367	17
BGC0001392	17
BGC0001592	17
BGC0001711	17
BGC0001712	17
BGC0001715	17
BGC0001778	17
BGC0001790	17
BGC0002029	17
BGC0000179	16
BGC0000259	16
BGC0000326	16
BGC0000452	16
BGC0000460	16
BGC0000586	16
BGC0000694	16
BGC0000728	16
BGC0000729	16
BGC0000773	16
BGC0000803	16
BGC0000821	16
BGC0000843	16
BGC0000943	16
BGC0001091	16
BGC0001122	16
BGC0001342	16
BGC0001819	16
BGC0001835	16
BGC0001836	16
BGC0001897	16
BGC0001996	16
BGC0002007	16
BGC0000017	15
BGC0000487	15
BGC0000498	15
BGC0000587	15
BGC0000730	15
BGC0000731	15
BGC0000735	15
BGC0000765	15
BGC0000770	15
BGC0000794	15
BGC0000976	15
BGC0001067	15
BGC0001127	15
BGC0001143	15
BGC0001331	15
BGC0001393	15
BGC0001410	15
BGC0001515	15
BGC0001614	15
BGC0001671	15
BGC0001701	15
BGC0001716	15
BGC0001721	15
BGC0001801	15
BGC0002002	15
BGC0000023	14
BGC0000149	14
BGC0000173	14
BGC0000214	14
BGC0000252	14
BGC0000314	14
BGC0000345	14
BGC0000392	14
BGC0000526	14
BGC0000545	14
BGC0000595	14
BGC0000628	14
BGC0000636	14
BGC0000763	14
BGC0000840	14
BGC0000880	14
BGC0000978	14
BGC0001033	14
BGC0001054	14
BGC0001130	14
BGC0001154	14
BGC0001403	14
BGC0001674	14
BGC0001692	14
BGC0001760	14
BGC0001999	14
BGC0002000	14
BGC0000059	13
BGC0000068	13
BGC0000147	13
BGC0000166	13
BGC0000207	13
BGC0000298	13
BGC0000361	13
BGC0000373	13
BGC0000424	13
BGC0000451	13
BGC0000468	13
BGC0000549	13
BGC0000583	13
BGC0000632	13
BGC0000662	13
BGC0000663	13
BGC0000678	13
BGC0000787	13
BGC0000791	13
BGC0000954	13
BGC0000964	13
BGC0000969	13
BGC0000983	13
BGC0001007	13
BGC0001102	13
BGC0001111	13
BGC0001137	13
BGC0001157	13
BGC0001334	13
BGC0001371	13
BGC0001708	13
BGC0001828	13
BGC0002036	13
BGC0000109	12
BGC0000243	12
BGC0000271	12
BGC0000275	12
BGC0000367	12
BGC0000488	12
BGC0000598	12
BGC0000620	12
BGC0000624	12
BGC0000736	12
BGC0000790	12
BGC0000879	12
BGC0000892	12
BGC0000903	12
BGC0001006	12
BGC0001034	12
BGC0001104	12
BGC0001167	12
BGC0001169	12
BGC0001173	12
BGC0001345	12
BGC0001394	12
BGC0001524	12
BGC0001560	12
BGC0001561	12
BGC0001637	12
BGC0001651	12
BGC0001791	12
BGC0001847	12
BGC0001860	12
BGC0000022	11
BGC0000161	11
BGC0000177	11
BGC0000324	11
BGC0000325	11
BGC0000371	11
BGC0000443	11
BGC0000481	11
BGC0000509	11
BGC0000514	11
BGC0000521	11
BGC0000535	11
BGC0000536	11
BGC0000537	11
BGC0000539	11
BGC0000540	11
BGC0000547	11
BGC0000588	11
BGC0000589	11
BGC0000633	11
BGC0000648	11
BGC0000738	11
BGC0000776	11
BGC0000783	11
BGC0000811	11
BGC0000823	11
BGC0000895	11
BGC0000904	11
BGC0000947	11
BGC0000985	11
BGC0001019	11
BGC0001022	11
BGC0001075	11
BGC0001145	11
BGC0001227	11
BGC0001445	11
BGC0001465	11
BGC0001496	11
BGC0001536	11
BGC0001544	11
BGC0001562	11
BGC0001564	11
BGC0001567	11
BGC0001650	11
BGC0001727	11
BGC0001789	11
BGC0001802	11
BGC0001868	11
BGC0001891	11
BGC0001991	11
BGC0001995	11
BGC0000057	10
BGC0000170	10
BGC0000185	10
BGC0000292	10
BGC0000295	10
BGC0000335	10
BGC0000423	10
BGC0000454	10
BGC0000461	10
BGC0000515	10
BGC0000522	10
BGC0000555	10
BGC0000556	10
BGC0000557	10
BGC0000579	10
BGC0000643	10
BGC0000682	10
BGC0000734	10
BGC0000786	10
BGC0000793	10
BGC0000844	10
BGC0000890	10
BGC0000891	10
BGC0000991	10
BGC0001014	10
BGC0001021	10
BGC0001211	10
BGC0001291	10
BGC0001432	10
BGC0001518	10
BGC0001621	10
BGC0001737	10
BGC0001788	10
BGC0001808	10
BGC0001870	10
BGC0001872	10
BGC0001911	10
BGC0002013	10
BGC0000025	9
BGC0000044	9
BGC0000103	9
BGC0000129	9
BGC0000160	9
BGC0000218	9
BGC0000277	9
BGC0000285	9
BGC0000306	9
BGC0000356	9
BGC0000359	9
BGC0000444	9
BGC0000457	9
BGC0000473	9
BGC0000474	9
BGC0000530	9
BGC0000564	9
BGC0000566	9
BGC0000619	9
BGC0000686	9
BGC0000719	9
BGC0000789	9
BGC0000802	9
BGC0000898	9
BGC0000939	9
BGC0000959	9
BGC0001015	9
BGC0001069	9
BGC0001112	9
BGC0001118	9
BGC0001170	9
BGC0001206	9
BGC0001327	9
BGC0001383	9
BGC0001388	9
BGC0001458	9
BGC0001498	9
BGC0001570	9
BGC0001602	9
BGC0001640	9
BGC0001705	9
BGC0001726	9
BGC0001747	9
BGC0001786	9
BGC0001787	9
BGC0001862	9
BGC0000045	8
BGC0000126	8
BGC0000143	8
BGC0000180	8
BGC0000189	8
BGC0000196	8
BGC0000372	8
BGC0000403	8
BGC0000484	8
BGC0000486	8
BGC0000489	8
BGC0000497	8
BGC0000508	8
BGC0000516	8
BGC0000531	8
BGC0000533	8
BGC0000546	8
BGC0000548	8
BGC0000573	8
BGC0000594	8
BGC0000597	8
BGC0000622	8
BGC0000637	8
BGC0000649	8
BGC0000777	8
BGC0000820	8
BGC0000975	8
BGC0000999	8
BGC0001018	8
BGC0001027	8
BGC0001131	8
BGC0001152	8
BGC0001171	8
BGC0001415	8
BGC0001468	8
BGC0001530	8
BGC0001579	8
BGC0001599	8
BGC0001605	8
BGC0001608	8
BGC0001618	8
BGC0001672	8
BGC0001736	8
BGC0001864	8
BGC0002003	8
BGC0002004	8
BGC0000094	7
BGC0000113	7
BGC0000234	7
BGC0000272	7
BGC0000349	7
BGC0000391	7
BGC0000397	7
BGC0000430	7
BGC0000491	7
BGC0000494	7
BGC0000500	7
BGC0000507	7
BGC0000518	7
BGC0000528	7
BGC0000534	7
BGC0000541	7
BGC0000542	7
BGC0000552	7
BGC0000567	7
BGC0000568	7
BGC0000574	7
BGC0000585	7
BGC0000664	7
BGC0000684	7
BGC0000740	7
BGC0000741	7
BGC0000744	7
BGC0000745	7
BGC0000746	7
BGC0000747	7
BGC0000748	7
BGC0000778	7
BGC0000908	7
BGC0000977	7
BGC0000984	7
BGC0000989	7
BGC0001024	7
BGC0001077	7
BGC0001174	7
BGC0001222	7
BGC0001307	7
BGC0001408	7
BGC0001502	7
BGC0001516	7
BGC0001660	7
BGC0001713	7
BGC0001743	7
BGC0001990	7
BGC0000228	6
BGC0000244	6
BGC0000401	6
BGC0000417	6
BGC0000483	6
BGC0000490	6
BGC0000499	6
BGC0000538	6
BGC0000543	6
BGC0000578	6
BGC0000638	6
BGC0000645	6
BGC0000737	6
BGC0000739	6
BGC0000752	6
BGC0000754	6
BGC0000755	6
BGC0000756	6
BGC0000841	6
BGC0000851	6
BGC0000854	6
BGC0000929	6
BGC0000940	6
BGC0000955	6
BGC0001043	6
BGC0001463	6
BGC0001499	6
BGC0001531	6
BGC0001587	6
BGC0001631	6
BGC0001632	6
BGC0001633	6
BGC0001655	6
BGC0001665	6
BGC0001722	6
BGC0001779	6
BGC0001824	6
BGC0001831	6
BGC0001849	6
BGC0001994	6
BGC0002018	6
BGC0000156	5
BGC0000231	5
BGC0000278	5
BGC0000301	5
BGC0000355	5
BGC0000383	5
BGC0000408	5
BGC0000442	5
BGC0000449	5
BGC0000496	5
BGC0000501	5
BGC0000517	5
BGC0000550	5
BGC0000575	5
BGC0000576	5
BGC0000584	5
BGC0000590	5
BGC0000592	5
BGC0000617	5
BGC0000675	5
BGC0000742	5
BGC0000743	5
BGC0000753	5
BGC0000757	5
BGC0000779	5
BGC0000829	5
BGC0000860	5
BGC0000871	5
BGC0000909	5
BGC0000933	5
BGC0000941	5
BGC0000946	5
BGC0001012	5
BGC0001037	5
BGC0001149	5
BGC0001153	5
BGC0001176	5
BGC0001192	5
BGC0001290	5
BGC0001304	5
BGC0001341	5
BGC0001356	5
BGC0001363	5
BGC0001399	5
BGC0001400	5
BGC0001494	5
BGC0001549	5
BGC0001550	5
BGC0001554	5
BGC0001627	5
BGC0001638	5
BGC0001639	5
BGC0001718	5
BGC0001754	5
BGC0001900	5
BGC0001929	5
BGC0001930	5
BGC0002020	5
BGC0002031	5
BGC0000043	4
BGC0000067	4
BGC0000284	4
BGC0000331	4
BGC0000402	4
BGC0000427	4
BGC0000467	4
BGC0000513	4
BGC0000520	4
BGC0000551	4
BGC0000554	4
BGC0000563	4
BGC0000570	4
BGC0000571	4
BGC0000572	4
BGC0000580	4
BGC0000581	4
BGC0000674	4
BGC0000677	4
BGC0000751	4
BGC0000853	4
BGC0000859	4
BGC0000870	4
BGC0000902	4
BGC0000917	4
BGC0000918	4
BGC0000924	4
BGC0000944	4
BGC0001209	4
BGC0001229	4
BGC0001306	4
BGC0001361	4
BGC0001446	4
BGC0001475	4
BGC0001507	4
BGC0001517	4
BGC0001534	4
BGC0001539	4
BGC0001552	4
BGC0001572	4
BGC0001673	4
BGC0001684	4
BGC0001699	4
BGC0001725	4
BGC0001781	4
BGC0001889	4
BGC0001992	4
BGC0001993	4
BGC0001998	4
BGC0002005	4
BGC0002006	4
BGC0000016	3
BGC0000282	3
BGC0000293	3
BGC0000351	3
BGC0000393	3
BGC0000416	3
BGC0000485	3
BGC0000510	3
BGC0000553	3
BGC0000593	3
BGC0000618	3
BGC0000623	3
BGC0000656	3
BGC0000661	3
BGC0000673	3
BGC0000701	3
BGC0000749	3
BGC0000805	3
BGC0000850	3
BGC0000852	3
BGC0000901	3
BGC0001023	3
BGC0001168	3
BGC0001198	3
BGC0001217	3
BGC0001238	3
BGC0001239	3
BGC0001434	3
BGC0001535	3
BGC0001548	3
BGC0001551	3
BGC0001601	3
BGC0001616	3
BGC0001668	3
BGC0001679	3
BGC0001698	3
BGC0001748	3
BGC0001757	3
BGC0001844	3
BGC0001874	3
BGC0000013	2
BGC0000101	2
BGC0000308	2
BGC0000426	2
BGC0000465	2
BGC0000505	2
BGC0000532	2
BGC0000647	2
BGC0000658	2
BGC0000659	2
BGC0000660	2
BGC0000849	2
BGC0000900	2
BGC0000910	2
BGC0000911	2
BGC0000912	2
BGC0000948	2
BGC0001161	2
BGC0001162	2
BGC0001163	2
BGC0001201	2
BGC0001310	2
BGC0001641	2
BGC0001681	2
BGC0001685	2
BGC0001873	2
BGC0000005	1
BGC0000037	1
BGC0000107	1
BGC0000493	1
BGC0000562	1
BGC0000621	1
BGC0000683	1
BGC0000848	1
BGC0001124	1
BGC0001128	1
BGC0001132	1
BGC0001134	1
BGC0001135	1
BGC0001164	1
BGC0001181	1
BGC0001220	1
BGC0001276	1
BGC0001479	1
BGC0001746	1
BGC0001758	1
BGC0001825	1
BGC0001833	1
