# Supplementary material for: TaxiBGC: a Taxonomy-Guided Approach for Profiling Experimentally Characterized Microbial Biosynthetic Gene Clusters and Secondary Metabolite Production Potential in Metagenomes
Source: mSystems. 2022 Nov 15;7(6):e00925-22. doi: 10.1128/msystems.00925-22 (PMC9765181; doi:10.1128/msystems.00925-22)
Supplement: TABLE S3 [file msystems.00925-22-s0005.xlsx]

## Sheet: Table S3
Table S3. F1 scores of BGC prediction in simulated metagenomes.
Simulated metagenome ID	Library size	F1 score at BGC gene presence: 5%, BGC coverage: 10% thresholds	F1 score (best per sample)	Difference (magnitude)
SM1_5M	5M	0.166667	0.235294	0.068627
SM1_10M	10M	0.285714	0.3	0.014286
SM1_20M	20M	0.592593	0.592593	0
SM1_40M	40M	0.642857	0.666667	0.02381
SM1_80M	80M	0.642857	0.642857	0
SM2_5M	5M	0.645161	0.647059	0.001898
SM2_10M	10M	0.606061	0.647059	0.040998
SM2_20M	20M	0.647059	0.6875	0.040441
SM2_40M	40M	0.666667	0.6875	0.020833
SM2_80M	80M	0.666667	0.6875	0.020833
SM3_5M	5M	0.232558	0.238095	0.005537
SM3_10M	10M	0.689655	0.689655	0
SM3_20M	20M	0.689655	0.689655	0
SM3_40M	40M	0.689655	0.689655	0
SM3_80M	80M	0.689655	0.689655	0
SM4_5M	5M	0.64	0.7	0.06
SM4_10M	10M	0.64	0.7	0.06
SM4_20M	20M	0.64	0.7	0.06
SM4_40M	40M	0.64	0.7	0.06
SM4_80M	80M	0.64	0.7	0.06
SM5_5M	5M	0.235294	0.25	0.014706
SM5_10M	10M	0.25	0.25	0
SM5_20M	20M	0.235294	0.25	0.014706
SM5_40M	40M	0.235294	0.25	0.014706
SM5_80M	80M	0.235294	0.25	0.014706
SM6_5M	5M	0.763636	0.763636	0
SM6_10M	10M	0.785714	0.785714	0
SM6_20M	20M	0.888889	0.903226	0.014337
SM6_40M	40M	0.888889	0.888889	0
SM6_80M	80M	0.90625	0.90625	0
SM7_5M	5M	0.424242	0.4375	0.013258
SM7_10M	10M	0.424242	0.4375	0.013258
SM7_20M	20M	0.424242	0.4375	0.013258
SM7_40M	40M	0.411765	0.4375	0.025735
SM7_80M	80M	0.411765	0.4375	0.025735
SM8_5M	5M	0.4	0.4	0
SM8_10M	10M	0.4	0.4	0
SM8_20M	20M	0.333333	0.4	0.066667
SM8_40M	40M	0.333333	0.4	0.066667
SM8_80M	80M	0.333333	0.4	0.066667
SM9_5M	5M	0.526316	0.526316	0
SM9_10M	10M	0.526316	0.526316	0
SM9_20M	20M	0.526316	0.526316	0
SM9_40M	40M	0.6	0.6	0
SM9_80M	80M	0.6	0.6	0
SM10_5M	5M	0.380952	0.380952	0
SM10_10M	10M	0.583333	0.583333	0
SM10_20M	20M	0.64	0.64	0
SM10_40M	40M	0.692308	0.692308	0
SM10_80M	80M	0.692308	0.692308	0
SM11_5M	5M	0.363636	0.363636	0
SM11_10M	10M	0.363636	0.363636	0
SM11_20M	20M	0.434783	0.434783	0
SM11_40M	40M	0.434783	0.434783	0
SM11_80M	80M	0.434783	0.434783	0
SM12_5M	5M	0.5	0.571429	0.071429
SM12_10M	10M	0.5	0.615385	0.115385
SM12_20M	20M	0.5	0.615385	0.115385
SM12_40M	40M	0.5	0.615385	0.115385
SM12_80M	80M	0.5	0.615385	0.115385
SM13_5M	5M	0.363636	0.363636	0
SM13_10M	10M	0.642857	0.642857	0
SM13_20M	20M	0.642857	0.642857	0
SM13_40M	40M	0.62069	0.642857	0.022167
SM13_80M	80M	0.642857	0.642857	0
SM14_5M	5M	0.73913	0.73913	0
SM14_10M	10M	0.791667	0.791667	0
SM14_20M	20M	0.816327	0.816327	0
SM14_40M	40M	0.8	0.816327	0.016327
SM14_80M	80M	0.8	0.816327	0.016327
SM15_5M	5M	0.428571	0.428571	0
SM15_10M	10M	0.428571	0.428571	0
SM15_20M	20M	0.428571	0.428571	0
SM15_40M	40M	0.428571	0.428571	0
SM15_80M	80M	0.428571	0.428571	0
SM16_5M	5M	0.779661	0.779661	0
SM16_10M	10M	0.8	0.8	0
SM16_20M	20M	0.8	0.8	0
SM16_40M	40M	0.819672	0.819672	0
SM16_80M	80M	0.819672	0.819672	0
SM17_5M	5M	0.271186	0.280702	0.009516
SM17_10M	10M	0.56338	0.57971	0.01633
SM17_20M	20M	0.555556	0.56338	0.007824
SM17_40M	40M	0.575342	0.608696	0.033354
SM17_80M	80M	0.583333	0.608696	0.025363
SM18_5M	5M	0.509091	0.509091	0
SM18_10M	10M	0.561404	0.561404	0
SM18_20M	20M	0.6875	0.6875	0
SM18_40M	40M	0.707692	0.707692	0
SM18_80M	80M	0.707692	0.707692	0
SM19_5M	5M	0.606061	0.606061	0
SM19_10M	10M	0.606061	0.606061	0
SM19_20M	20M	0.606061	0.606061	0
SM19_40M	40M	0.647059	0.647059	0
SM19_80M	80M	0.647059	0.647059	0
SM20_5M	5M	0.603774	0.603774	0
SM20_10M	10M	0.576923	0.576923	0
SM20_20M	20M	0.62963	0.62963	0
SM20_40M	40M	0.62963	0.62963	0
SM20_80M	80M	0.62963	0.62963	0
SM21_5M	5M	0.333333	0.368421	0.035088
SM21_10M	10M	0.372093	0.372093	0
SM21_20M	20M	0.372093	0.410256	0.038163
SM21_40M	40M	0.372093	0.372093	0
SM21_80M	80M	0.372093	0.410256	0.038163
SM22_5M	5M	0.346154	0.36	0.013846
SM22_10M	10M	0.352941	0.367347	0.014406
SM22_20M	20M	0.352941	0.36	0.007059
SM22_40M	40M	0.384615	0.392157	0.007542
SM22_80M	80M	0.377358	0.392157	0.014799
SM23_5M	5M	0.790698	0.790698	0
SM23_10M	10M	0.790698	0.790698	0
SM23_20M	20M	0.790698	0.790698	0
SM23_40M	40M	0.790698	0.790698	0
SM23_80M	80M	0.790698	0.790698	0
SM24_5M	5M	0.315789	0.315789	0
SM24_10M	10M	0.4	0.4	0
SM24_20M	20M	0.4	0.444444	0.044444
SM24_40M	40M	0.4	0.444444	0.044444
SM24_80M	80M	0.4	0.444444	0.044444
SM25_5M	5M	0.8	0.842105	0.042105
SM25_10M	10M	0.8	0.8	0
SM25_20M	20M	0.8	0.842105	0.042105
SM25_40M	40M	0.8	0.8	0
SM25_80M	80M	0.8	0.842105	0.042105
