# Supplementary material for: TaxiBGC: a Taxonomy-Guided Approach for Profiling Experimentally Characterized Microbial Biosynthetic Gene Clusters and Secondary Metabolite Production Potential in Metagenomes
Source: mSystems. 2022 Nov 15;7(6):e00925-22. doi: 10.1128/msystems.00925-22 (PMC9765181; doi:10.1128/msystems.00925-22)
Supplement: TABLE S4 [file msystems.00925-22-s0006.xlsx]

## Sheet: Table S4
Table S4. Mean relative abundances of BGC-harboring species in each simulated metagenome.
Simulated metagenome ID	Mean (geometric) relative abundance of BGC-harboring species	F1 score at BGC gene presence: 5%, BGC coverage: 10% thresholds
SM1_5M	0.000375871	0.166667
SM1_10M	0.000375871	0.285714
SM1_20M	0.000375871	0.592593
SM1_40M	0.000375871	0.642857
SM1_80M	0.000375871	0.642857
SM2_5M	0.00142808	0.645161
SM2_10M	0.00142808	0.606061
SM2_20M	0.00142808	0.647059
SM2_40M	0.00142808	0.666667
SM2_80M	0.00142808	0.666667
SM3_5M	0.00109969	0.232558
SM3_10M	0.00109969	0.689655
SM3_20M	0.00109969	0.689655
SM3_40M	0.00109969	0.689655
SM3_80M	0.00109969	0.689655
SM4_5M	0.00365191	0.64
SM4_10M	0.00365191	0.64
SM4_20M	0.00365191	0.64
SM4_40M	0.00365191	0.64
SM4_80M	0.00365191	0.64
SM5_5M	0.000779677	0.235294
SM5_10M	0.000779677	0.25
SM5_20M	0.000779677	0.235294
SM5_40M	0.000779677	0.235294
SM5_80M	0.000779677	0.235294
SM6_5M	0.00295144	0.763636
SM6_10M	0.00295144	0.785714
SM6_20M	0.00295144	0.888889
SM6_40M	0.00295144	0.888889
SM6_80M	0.00295144	0.90625
SM7_5M	0.000881793	0.424242
SM7_10M	0.000881793	0.424242
SM7_20M	0.000881793	0.424242
SM7_40M	0.000881793	0.411765
SM7_80M	0.000881793	0.411765
SM8_5M	0.000693917	0.4
SM8_10M	0.000693917	0.4
SM8_20M	0.000693917	0.333333
SM8_40M	0.000693917	0.333333
SM8_80M	0.000693917	0.333333
SM9_5M	0.00177862	0.526316
SM9_10M	0.00177862	0.526316
SM9_20M	0.00177862	0.526316
SM9_40M	0.00177862	0.6
SM9_80M	0.00177862	0.6
SM10_5M	0.000469677	0.380952
SM10_10M	0.000469677	0.583333
SM10_20M	0.000469677	0.64
SM10_40M	0.000469677	0.692308
SM10_80M	0.000469677	0.692308
SM11_5M	0.00294362	0.363636
SM11_10M	0.00294362	0.363636
SM11_20M	0.00294362	0.434783
SM11_40M	0.00294362	0.434783
SM11_80M	0.00294362	0.434783
SM12_5M	0.0042972	0.5
SM12_10M	0.0042972	0.5
SM12_20M	0.0042972	0.5
SM12_40M	0.0042972	0.5
SM12_80M	0.0042972	0.5
SM13_5M	0.00156291	0.363636
SM13_10M	0.00156291	0.642857
SM13_20M	0.00156291	0.642857
SM13_40M	0.00156291	0.62069
SM13_80M	0.00156291	0.642857
SM14_5M	0.00159036	0.73913
SM14_10M	0.00159036	0.791667
SM14_20M	0.00159036	0.816327
SM14_40M	0.00159036	0.8
SM14_80M	0.00159036	0.8
SM15_5M	0.00571782	0.428571
SM15_10M	0.00571782	0.428571
SM15_20M	0.00571782	0.428571
SM15_40M	0.00571782	0.428571
SM15_80M	0.00571782	0.428571
SM16_5M	0.00116778	0.779661
SM16_10M	0.00116778	0.8
SM16_20M	0.00116778	0.8
SM16_40M	0.00116778	0.819672
SM16_80M	0.00116778	0.819672
SM17_5M	0.000942456	0.271186
SM17_10M	0.000942456	0.56338
SM17_20M	0.000942456	0.555556
SM17_40M	0.000942456	0.575342
SM17_80M	0.000942456	0.583333
SM18_5M	0.00148274	0.509091
SM18_10M	0.00148274	0.561404
SM18_20M	0.00148274	0.6875
SM18_40M	0.00148274	0.707692
SM18_80M	0.00148274	0.707692
SM19_5M	0.00218962	0.606061
SM19_10M	0.00218962	0.606061
SM19_20M	0.00218962	0.606061
SM19_40M	0.00218962	0.647059
SM19_80M	0.00218962	0.647059
SM20_5M	0.00146869	0.603774
SM20_10M	0.00146869	0.576923
SM20_20M	0.00146869	0.62963
SM20_40M	0.00146869	0.62963
SM20_80M	0.00146869	0.62963
SM21_5M	0.000564818	0.333333
SM21_10M	0.000564818	0.372093
SM21_20M	0.000564818	0.372093
SM21_40M	0.000564818	0.372093
SM21_80M	0.000564818	0.372093
SM22_5M	0.000987146	0.346154
SM22_10M	0.000987146	0.352941
SM22_20M	0.000987146	0.352941
SM22_40M	0.000987146	0.384615
SM22_80M	0.000987146	0.377358
SM23_5M	0.000785981	0.790698
SM23_10M	0.000785981	0.790698
SM23_20M	0.000785981	0.790698
SM23_40M	0.000785981	0.790698
SM23_80M	0.000785981	0.790698
SM24_5M	0.00111919	0.315789
SM24_10M	0.00111919	0.4
SM24_20M	0.00111919	0.4
SM24_40M	0.00111919	0.4
SM24_80M	0.00111919	0.4
SM25_5M	0.00275494	0.8
SM25_10M	0.00275494	0.8
SM25_20M	0.00275494	0.8
SM25_40M	0.00275494	0.8
SM25_80M	0.00275494	0.8
