# Supplementary material for: TaxiBGC: a Taxonomy-Guided Approach for Profiling Experimentally Characterized Microbial Biosynthetic Gene Clusters and Secondary Metabolite Production Potential in Metagenomes
Source: mSystems. 2022 Nov 15;7(6):e00925-22. doi: 10.1128/msystems.00925-22 (PMC9765181; doi:10.1128/msystems.00925-22)
Supplement: TABLE S7 [file msystems.00925-22-s0009.xlsx]

## Sheet: Table S7
Table S7. Relative abundances of strains (of species) in each mock microbial community used for constructing simulated metagenomes (SMs).
SM1	Relative abundance	SM2	Relative abundance	SM3	Relative abundance	SM4	Relative abundance	SM5	Relative abundance	SM6	Relative abundance	SM7	Relative abundance	SM8	Relative abundance	SM9	Relative abundance	SM10	Relative abundance	SM11	Relative abundance	SM12	Relative abundance	SM13	Relative abundance	SM14	Relative abundance	SM15	Relative abundance	SM16	Relative abundance	SM17	Relative abundance	SM18	Relative abundance	SM19	Relative abundance	SM20	Relative abundance	SM21	Relative abundance	SM22	Relative abundance	SM23	Relative abundance	SM24	Relative abundance	SM25	Relative abundance
Propionibacterium phage P100D	0.478467	Bifidobacterium longum DJO10A	0.399822	Ramlibacter tataouinensis TTB310	0.335777	Bacillus subtilis PY79	0.169933	Pseudomonas phage JG024	0.225109	Staphylococcus epidermidis ATCC 12228	0.130905	Eubacterium limosum KIST612	0.169286	Torque teno virus 27	0.349615	Acidaminococcus intestini RyC-MR95	0.132128	Lactococcus garvieae Lg2	0.178759	Serratia marcescens WW4	0.232687	Cronobacter turicensis z3032	0.262354	Torque teno virus 28	0.230677	Streptococcus agalactiae 2-22	0.17743	Streptococcus salivarius 57.I	0.334208	Proteus mirabilis BB2000	0.140675	Calothrix sp. PCC 7507	0.207767	Lactococcus garvieae Lg2	0.286374	Streptococcus parasanguinis ATCC 15912	0.201976	Salmonella enterica subsp. enterica serovar Weltevreden str. 2007-60-3289-1	0.200152	Streptococcus agalactiae ILRI112	0.155539	Bacteroides fragilis 638R	0.220014	Nostoc punctiforme PCC 73102	0.38753	Salmonella enterica bacteriophage SE1	0.249467	Paenibacillus polymyxa E681	0.308341
Pseudomonas syringae pv. syringae B728a	0.136248	Nocardia brasiliensis ATCC 700358	0.129827	Citrobacter koseri ATCC BAA-895	0.11111	Streptococcus agalactiae 09mas018883	0.168935	Rhodospirillum rubrum ATCC 11170	0.20369	Actinoplanes sp. SE50/110	0.105117	Campylobacter curvus 525.92	0.0867252	Capnocytophaga ochracea DSM 7271	0.223907	Salmonella enterica subsp. arizonae serovar 62:z4	0.110003	Candidatus Pelagibacter ubique HTCC1062	0.175934	Alistipes finegoldii DSM 17242	0.121772	Corynebacterium jeikeium K411	0.126294	Actinosynnema mirum DSM 43827	0.212943	Providencia stuartii MRSN 2154	0.160383	Clavibacter michiganensis subsp. sepedonicus	0.107287	Enterobacteria phage HK630	0.138088	Lactococcus lactis subsp. cremoris A76	0.200333	Calothrix sp. PCC 7507	0.0915626	Enterobacteria phage HK225	0.14613	Staphylococcus warneri SG1	0.127605	Debaryomyces hansenii mitochondrion	0.123751	Leuconostoc gasicomitatum LMG 18811	0.130779	Pyrococcus yayanosii CH1	0.210065	Lactobacillus helveticus H10	0.196197	Adlercreutzia equolifaciens DSM 19450 DNA	0.114818
Schizosaccharomyces pombe mitochondrion	0.0831592	Streptococcus phage Sfi21	0.0891771	Enterobacteria phage mEpX1	0.0704834	Shigella flexneri 2a str. 2457T	0.0853722	Streptococcus constellatus subsp. pharyngis C232	0.105857	Klebsiella pneumoniae 342	0.103854	Prevotella denticola F0289	0.0849303	Torque teno virus 12	0.16496	Ureaplasma parvum serovar 3 str. ATCC 700970	0.0969344	Megasphaera elsdenii DSM 20460	0.112545	Bifidobacterium bifidum BGN4	0.121036	Streptococcus mutans LJ23	0.0989028	Tomato leaf curl Taiwan virus	0.131125	Leuconostoc mesenteroides subsp. mesenteroides J18	0.113835	Oscillibacter valericigenes Sjm18-20	0.0753737	Shewanella baltica OS155	0.113445	Pseudomonas mendocina NK-01	0.0949127	Klebsiella phage KP36	0.0681346	Klebsiella oxytoca E718	0.12769	Xanthomonas albilineans GPE PC73	0.0851625	Chicken anemia virus	0.0994794	Torque teno virus 8	0.0900979	Lactobacillus buchneri NRRL B-30929	0.0798514	Calothrix sp. PCC 7507	0.120336	Klebsiella oxytoca E718	0.102208
Bifidobacterium dentium Bd1	0.0715878	Pseudomonas brassicacearum subsp. brassicacearum NFM421	0.077559	Achromobacter xylosoxidans NBRC 15126 = ATCC 27061	0.0635895	Lactobacillus buchneri NRRL B-30929	0.0731253	Lactococcus phage ul36	0.0726491	Shewanella piezotolerans WP3	0.0852422	Mycoplasma hyorhinis DBS 1050	0.0814817	Campylobacter hominis ATCC BAA-381	0.12494	Lactobacillus acidophilus 30SC	0.0877237	Porphyromonas gingivalis W83	0.111481	Clavibacter michiganensis subsp. michiganensis NCPPB 382	0.0671842	Staphylococcus pseudintermedius HKU10-03	0.0889152	Penicillium chrysogenum virus segment 4	0.111483	Enterococcus casseliflavus EC20	0.108994	Stigmatella aurantiaca DW4/3-1	0.0661143	Stigmatella aurantiaca DW4/3-1	0.0951999	Pseudomonas protegens CHA0	0.0659505	Lactococcus phage P680	0.0505014	Staphylococcus warneri SG1	0.100555	Enterobacteria phage HK544	0.0688637	Stigmatella aurantiaca DW4/3-1	0.0798635	Streptococcus constellatus subsp. pharyngis C818	0.065837	Coprothermobacter proteolyticus DSM 5265	0.0771847	Streptococcus pyogenes A20	0.104469	Rhodopseudomonas palustris BisB18	0.0403334
Lactococcus phage ul36	0.0360634	Verrucosispora maris AB-18-032	0.0498397	Streptococcus dysgalactiae subsp. equisimilis ATCC 12394	0.0575867	Lactobacillus brevis ATCC 367	0.060447	Staphylococcus warneri SG1	0.0701158	Aeromonas hydrophila ML09-119	0.0754223	Torque teno virus 27	0.0766894	Eubacterium rectale DSM 17629	0.0269376	Magnaporthe oryzae chrysovirus 3 RdRp gene for RNA dependent RNA polymerase	0.0807439	Lactococcus lactis subsp. cremoris A76	0.0547619	Weissella phage phiYS61	0.0495369	Adlercreutzia equolifaciens DSM 19450 DNA	0.0801465	Penicillium chrysogenum virus segment 2	0.0812553	Candida albicans genomic DNA	0.0849045	Campylobacter fetus subsp. fetus 82-40	0.0570999	Salmonella enterica bacteriophage SE1	0.0947656	Staphylococcus carnosus subsp. carnosus TM300	0.0416596	Achromobacter xylosoxidans NH44784-1996	0.0492927	Salmonella enterica subsp. enterica serovar Weltevreden str. 2007-60-3289-1	0.0848493	Penicillium chrysogenum virus segment 2	0.0634557	Cryptobacterium curtum DSM 15641	0.0576578	Lactococcus phage phi7	0.0641629	Finegoldia magna ATCC 29328	0.0297717	Pseudomonas syringae pv. syringae B728a	0.04564	Propionibacterium freudenreichii subsp. shermanii CIRM-BIA1	0.0329521
Enterococcus faecalis OG1RF	0.0305012	Stenotrophomonas maltophilia D457	0.0419786	Lactobacillus reuteri DSM 20016	0.0398762	Arthrospira platensis NIES-39	0.0483558	Lactobacillus rhamnosus GG	0.0662311	Desulfovibrio desulfuricans subsp. desulfuricans str. ATCC 27774	0.0703817	Lactobacillus rhamnosus GG	0.0667148	Dasheen mosaic virus	0.0225266	Torque teno virus 12	0.0511748	Corallococcus coralloides DSM 2259	0.0518508	Micrococcus luteus NCTC 2665	0.0441795	Coprococcus catus GD/7	0.0567862	Enterococcus faecium Aus0004	0.0406614	Candida glabrata mitochondrion	0.0775348	Edwardsiella tarda FL6-60	0.0531077	Streptococcus iniae SF1	0.0884294	Ureaplasma parvum serovar 3 str. ATCC 700970	0.040038	Olsenella uli DSM 7084	0.0457026	Pseudomonas phage JG024	0.0537987	Lactococcus phage bIL67	0.0574666	Pyrococcus yayanosii CH1	0.0428999	Streptococcus gordonii str. Challis substr. CH1	0.0605715	Staphylococcus phage PVL proviral DNA	0.02926	Pediococcus pentosaceus SL4	0.0339961	Kocuria rhizophila DC2201	0.0323631
Achromobacter xylosoxidans NH44784-1996	0.0264498	Shigella flexneri 2a str. 2457T	0.031025	Lactobacillus reuteri I5007	0.0349208	Streptococcus agalactiae NEM316	0.0467123	Serratia liquefaciens ATCC 27592	0.0385005	Streptococcus gordonii str. Challis substr. CH1	0.0674981	Xanthomonas axonopodis pv. citrumelo F1	0.0502518	Propionibacterium phage P100D	0.0131609	Pseudomonas phage LBL3	0.0398207	Dasheen mosaic virus	0.0494421	Streptococcus pyogenes A20	0.040784	Pyrococcus yayanosii CH1	0.030526	Enterobacter aerogenes KCTC 2190	0.0320301	Lactobacillus kefiranofaciens ZW3	0.0259676	Bacillus licheniformis ATCC 14580	0.0477027	Mycobacterium sp. MOTT36Y	0.0818054	Streptococcus intermedius C270	0.0370584	Bacillus atrophaeus 1942	0.0407419	Streptococcus suis JS14	0.0483345	Bacillus licheniformis ATCC 14580	0.0530958	Eubacterium rectale DSM 17629	0.0409896	Desulfotomaculum ruminis DSM 2154	0.0526959	Xanthomonas oryzae pv. oryzae KACC 10331	0.0276185	Fujinami sarcoma virus	0.027054	Ureaplasma parvum serovar 3 str. ATCC 700970	0.0309772
Lactococcus lactis subsp. cremoris A76	0.0228342	Bacillus weihenstephanensis KBAB4	0.027662	Thiocystis violascens DSM 198	0.0279779	Lactobacillus plantarum 16	0.038926	Anabaena sp. 90 chANA01	0.0245076	Pseudomonas mendocina ymp	0.0674236	Rhodobacter capsulatus SB 1003	0.0444606	Streptococcus intermedius JTH08	0.0109849	Streptococcus constellatus subsp. pharyngis C818	0.0373062	Desulfotomaculum ruminis DSM 2154	0.0383242	Kocuria rhizophila DC2201	0.0367802	Lactobacillus amylovorus GRL 1112	0.028573	Rhodopseudomonas palustris BisA53	0.0247104	Geobacillus thermodenitrificans NG80-2	0.0251152	Streptococcus agalactiae 2-22	0.0411984	Magnaporthe oryzae virus 1	0.0654562	Clavibacter michiganensis subsp. nebraskensis NCPPB 2581	0.030793	Lactobacillus fermentum CECT 5716	0.0352352	Streptococcus agalactiae NEM316	0.045838	Mycoplasma bovis PG45	0.0451443	Eubacterium limosum KIST612	0.0393582	Streptococcus dysgalactiae subsp. equisimilis ATCC 12394	0.0413344	Dasheen mosaic virus	0.0265963	Penicillium chrysogenum virus segment 3	0.0265411	Penicillium chrysogenum virus segment 1	0.0298557
Pseudomonas protegens Pf-5	0.0167956	Klebsiella phage KP36	0.0252285	Stenotrophomonas maltophilia JV3	0.018393	Anaerococcus prevotii DSM 20548	0.0279137	Campylobacter fetus subsp. testudinum 03-427	0.0201411	Rodent Torque teno virus 2 isolate RN_2_Se15	0.0624516	Streptococcus constellatus subsp. pharyngis C232	0.043956	Streptococcus dysgalactiae subsp. equisimilis ATCC 12394	0.0101798	Lactobacillus reuteri DSM 20016	0.0360765	Variovorax paradoxus EPS	0.0338649	Lactococcus phage P680	0.0302356	Bacillus megaterium DSM 319	0.0251549	Treponema denticola ATCC 35405	0.0212405	Staphylococcus haemolyticus JCSC1435	0.0248994	Faecalibacterium prausnitzii SL3/3	0.0403597	Salmonella enterica subsp. arizonae serovar 62:z4	0.0458234	Bacteroides vulgatus ATCC 8482	0.0244058	Lactobacillus plantarum ZJ316	0.0342879	Streptococcus phage Abc2	0.0355144	Streptococcus lutetiensis 033	0.0399487	Lactobacillus fermentum CECT 5716	0.0387942	Micromonospora sp. L5	0.0318222	Mycobacterium indicus pranii MTCC 9506	0.0208436	Alistipes finegoldii DSM 17242	0.0260332	Roseburia intestinalis M50/1	0.0264748
Neisseria gonorrhoeae TCDC-NG08107	0.0136596	Gardnerella vaginalis ATCC 14019	0.0221959	Shewanella oneidensis MR-1	0.0175114	Providencia stuartii MRSN 2154	0.0218734	Pasteurella multocida subsp. multocida str. Pm70	0.0194711	Chicken anemia virus	0.0331075	Streptococcus agalactiae 09mas018883	0.0428081	Streptococcus parauberis KCTC 11537	0.0095509	Enterobacteria phage If1	0.0326346	Enterobacteria phage PsP3	0.0249399	Streptococcus gallolyticus UCN34	0.0277198	Edwardsiella tarda EIB202	0.0176317	Staphylococcus haemolyticus JCSC1435	0.0177916	Streptococcus dysgalactiae subsp. equisimilis 167 DNA	0.0229808	Streptococcus constellatus subsp. pharyngis C1050	0.0282509	Belliella baltica DSM 15883	0.0292762	Streptococcus mutans UA159	0.0236276	Lysinibacillus sphaericus C3-41	0.0290038	Leuconostoc citreum KM20	0.0307399	Lactobacillus gasseri ATCC 33323	0.0370009	Mycobacterium sp. MOTT36Y	0.0349357	Mycoplasma hyorhinis GDL-1	0.0295144	Ralstonia solanacearum GMI1000	0.0194856	Enterobacteria phage ST104 DNA	0.0200584	Saccharomyces cerevisiae virus L-BC (La)	0.0262307
Pantoea ananatis LMG 20103	0.0136199	Propionibacterium propionicum F0230a	0.0148416	Helicobacter cinaedi PAGU611	0.0171218	Lactobacillus sanfranciscensis TMW 1.1304	0.0203559	Enterobacteria phage If1	0.0191337	Magnaporthe oryzae virus 3 strain QSP5	0.0251843	Streptococcus constellatus subsp. pharyngis C818	0.023813	Shewanella baltica OS155	0.00555706	Megamonas hypermegale ART12/1	0.0299526	Pseudomonas aeruginosa c7447m genome	0.0231532	Aeromonas veronii B565	0.0266115	Streptococcus agalactiae ILRI005	0.0141717	Enterobacteria phage HK225	0.013857	Edwardsiella tarda C07-087	0.0218643	Aggregatibacter aphrophilus NJ8700	0.0243911	Streptococcus macedonicus ACA-DC 198	0.0232544	Mycobacterium marinum M	0.022678	Catenulispora acidiphila DSM 44928	0.028796	Anaeromyxobacter sp. Fw109-5	0.0241683	Enterococcus faecalis 62	0.0285322	Enterococcus faecium DO	0.0302318	Laribacter hongkongensis HLHK9	0.0249915	Wheat dwarf virus	0.017152	Bacillus weihenstephanensis KBAB4	0.018473	Brevibacillus brevis NBRC 100599	0.0212116
Staphylococcus aureus subsp. aureus Z172	0.0134428	Lactobacillus helveticus CNRZ32	0.00998846	Bacillus pumilus SAFR-032	0.0165195	Leuconostoc citreum KM20	0.0193345	Serratia marcescens WW4	0.0190413	Eubacterium siraeum 70/3	0.0240652	Acinetobacter baumannii ATCC 17978	0.0205387	Streptococcus gallolyticus subsp. gallolyticus ATCC 43143	0.0050899	Edwardsiella tarda C07-087	0.0216444	Edwardsiella tarda C07-087	0.0219234	Staphylococcus haemolyticus JCSC1435	0.0252984	Pseudomonas aeruginosa B136-33	0.0127826	Leifsonia xyli subsp. cynodontis DSM 46306	0.0115725	Streptococcus salivarius CCHSS3	0.0193931	Mycoplasma hyorhinis GDL-1	0.0242527	Streptococcus parasanguinis FW213	0.0198913	Streptococcus pyogenes A20	0.0200745	Bacillus amyloliquefaciens CC178	0.0264837	Bacillus amyloliquefaciens TA208	0.0218043	Mycobacterium tuberculosis CDC1551	0.024588	Streptococcus intermedius JTH08	0.0249127	Dasheen mosaic virus	0.0233747	Bacillus licheniformis DSM 13 = ATCC 14580	0.0168901	Weissella phage phiYS61	0.0148177	Mobiluncus curtisii ATCC 43063	0.0198285
Pseudomonas putida BIRD-1	0.00815924	Torque teno virus 19	0.00970031	Enterococcus faecalis V583	0.0157208	Haemophilus parainfluenzae T3T1	0.0181007	Aggregatibacter aphrophilus NJ8700	0.0174821	Lactococcus lactis subsp. cremoris A76	0.0202174	Enterobacteria phage mEpX1	0.0191426	Chicken anemia virus	0.00450725	Lactobacillus salivarius UCC118	0.0190375	Calothrix sp. PCC 7507	0.019637	Haemophilus parainfluenzae T3T1	0.0221848	Streptococcus agalactiae 09mas018883	0.0121387	Campylobacter concisus 13826	0.0105865	Lactobacillus delbrueckii subsp. bulgaricus 2038	0.0183341	Desulfovibrio vulgaris RCH1	0.0189506	Lactobacillus sanfranciscensis TMW 1.1304	0.0181394	Pseudonocardia dioxanivorans CB1190	0.0185965	Verrucosispora maris AB-18-032	0.0254356	Desulfovibrio vulgaris str. Hildenborough	0.0115825	Ruminococcus champanellensis 18P13	0.0154809	Rickettsia felis URRWXCal2	0.024853	Streptococcus dysgalactiae subsp. equisimilis 167 DNA	0.0214623	Lysinibacillus sphaericus C3-41	0.0118008	Eubacterium rectale M104/1	0.0130905	Campylobacter fetus subsp. testudinum 03-427	0.0196432
Chicken anemia virus	0.00646492	Streptococcus agalactiae SA20-06	0.0090832	Bacteroides salanitronis DSM 18170	0.0152583	Escherichia coli CFT073	0.0167547	Kribbella flavida DSM 17836	0.016769	Selenomonas sputigena ATCC 35185	0.0175682	Comamonas testosteroni CNB-2	0.0190238	Streptococcus salivarius CCHSS3	0.00406869	Porphyromonas gingivalis W83	0.0190185	Ureaplasma parvum serovar 3 str. ATCC 27815	0.0171774	Enterobacteria phage HK97	0.0205697	Helicobacter pylori XZ274	0.0105912	Bacillus cereus ATCC 14579	0.00856608	Pseudomonas aeruginosa UCBPP-PA14	0.0156367	Streptococcus uberis 0140J	0.0117917	Coprothermobacter proteolyticus DSM 5265	0.0138098	Amycolatopsis mediterranei U32	0.015545	Brevibacillus brevis NBRC 100599	0.0188695	Rhizobium leguminosarum bv. viciae 3841	0.010607	Filifactor alocis ATCC 35896	0.0148663	Staphylococcus carnosus subsp. carnosus TM300	0.0200901	Ruminococcus albus 7	0.0171595	Chicken anemia virus	0.00898114	Mycobacterium marinum M	0.0126337	Saccharomyces cerevisiae virus L-A (L1)	0.0187727
Enterococcus faecalis str. Symbioflor 1	0.00627705	Akkermansia muciniphila ATCC BAA-835	0.00889691	Penicillium chrysogenum virus segment 2	0.0152421	Stenotrophomonas maltophilia D457	0.016387	Eubacterium limosum KIST612	0.0118023	Gardnerella vaginalis 409-05	0.0164213	Desulfovibrio vulgaris str. Hildenborough	0.017738	Bacillus amyloliquefaciens TA208	0.00366709	Torque teno virus 7	0.0157705	Methylobacterium populi BJ001	0.0159464	Clavibacter michiganensis subsp. nebraskensis NCPPB 2581	0.020168	Lysinibacillus sphaericus C3-41	0.0105434	Torque teno virus 15	0.00692676	Streptomyces sp. SirexAA-E	0.0148945	Calothrix sp. PCC 7507	0.00925151	Xanthomonas albilineans GPE PC73	0.00900815	Lactobacillus plantarum ZJ316	0.0152341	Adlercreutzia equolifaciens DSM 19450 DNA	0.0167059	Acidaminococcus intestini RyC-MR95	0.0083386	Enterococcus faecium DO	0.0146573	Bacillus subtilis subsp. subtilis str. 168	0.0196243	Penicillium chrysogenum virus segment 4	0.0150942	Magnaporthe oryzae chrysovirus 1 segment 1	0.00826138	Mycobacterium smegmatis str. MC2 155	0.0123574	Enterococcus casseliflavus EC20	0.0184553
Enterobacteria phage M13	0.00547596	Streptococcus intermedius JTH08	0.00873999	Streptococcus mutans NN2025	0.0145312	Ruegeria sp. TM1040	0.0159252	Streptococcus infantarius subsp. infantarius CJ18	0.0109151	Cronobacter sakazakii ATCC BAA-894	0.0129584	Pseudomonas stutzeri A1501	0.0173995	Pantoea ananatis LMG 20103	0.00316978	Lactobacillus gasseri ATCC 33323	0.0155726	Streptococcus thermophilus bacteriophage Sfi11	0.0111056	Thiocystis violascens DSM 198	0.0140679	Helicobacter cinaedi ATCC BAA-847 DNA	0.00886146	Pseudomonas stutzeri ATCC 17588 = LMG 11199	0.00642604	Lactobacillus acidophilus La-14	0.0116517	Eubacterium cylindroides T2-87	0.00915919	Tropheryma whipplei str. Twist	0.00506393	Staphylococcus epidermidis ATCC 12228	0.0113189	Pseudomonas syringae pv. tomato str. DC3000	0.0133686	Micrococcus luteus NCTC 2665	0.00780135	Klebsiella oxytoca E718	0.0132854	Enterobacteria phage RB69	0.0175188	Odoribacter splanchnicus DSM 20712	0.013341	Porphyromonas gingivalis ATCC 33277	0.0043338	Streptococcus pyogenes strain NIH1 putative methionine sulfoxide reductase gene	0.0101885	Streptococcus constellatus subsp. pharyngis C232	0.0163262
Burkholderia rhizoxinica HKI 454	0.00481701	Eubacterium cylindroides T2-87	0.00820294	Streptococcus intermedius JTH08	0.0133301	Torque teno virus 15	0.013129	Enterobacteria phage HK544	0.00870921	Alistipes finegoldii DSM 17242	0.0121335	Anaeromyxobacter sp. K	0.0172004	Olsenella uli DSM 7084	0.00304778	Helicobacter pylori 2017	0.0149307	Micrococcus luteus NCTC 2665	0.0101559	Acidaminococcus fermentans DSM 20731	0.0108707	Pseudomonas mendocina NK-01	0.00867332	Streptococcus anginosus C238	0.00632698	Eggerthella lenta DSM 2243	0.0112007	Klebsiella oxytoca E718	0.00608303	Rhodopseudomonas palustris TIE-1	0.00398442	Stenotrophomonas maltophilia JV3	0.0106414	Pseudomonas stutzeri A1501	0.0131334	Leuconostoc carnosum JB16	0.00592064	Escherichia coli CFT073	0.0124503	Bacillus licheniformis ATCC 14580	0.0168143	Eubacterium rectale ATCC 33656	0.0117803	Klebsiella phage KP36	0.00413976	Herbaspirillum seropedicae SmR1	0.00918479	Candida albicans genomic DNA	0.0159215
Pseudomonas fluorescens SBW25	0.00401136	Corynebacterium kroppenstedtii DSM 44385	0.00712409	Geobacillus thermodenitrificans NG80-2	0.0128159	Clostridium phytofermentans ISDg	0.0118695	Lactobacillus sanfranciscensis TMW 1.1304	0.0063148	Streptomyces sp. SirexAA-E	0.0116528	Neisseria meningitidis 053442	0.0164374	Haemophilus influenzae 10810	0.00302643	Campylobacter concisus 13826	0.0141549	Streptococcus uberis 0140J	0.00865435	Streptococcus anginosus C238	0.00986496	Shewanella piezotolerans WP3	0.00848828	Shewanella piezotolerans WP3	0.00545784	Pseudomonas syringae pv. tomato str. DC3000	0.00856035	Rhodococcus erythropolis CCM2595	0.00545269	Saccharomyces cerevisiae S288c mitochondrion	0.00156059	Streptococcus macedonicus ACA-DC 198	0.00959627	Megasphaera elsdenii DSM 20460	0.0122466	Bradyrhizobium sp. BTAi1	0.00485223	Anaeromyxobacter sp. K	0.00851597	Azotobacter vinelandii DJ	0.0141666	Neisseria meningitidis 8013	0.0105535	Candidatus Pelagibacter ubique HTCC1062	0.0020835	Magnaporthe oryzae chrysovirus 1 segment 1	0.00677904	Streptococcus oligofermentans AS 1.3089	0.0152934
Thiocystis violascens DSM 198	0.00365269	Caulobacter segnis ATCC 21756	0.00708393	Saccharomyces cerevisiae S288c mitochondrion	0.00862463	Campylobacter hominis ATCC BAA-381	0.0099161	Xanthomonas campestris pv. campestris str. ATCC 33913	0.00481125	Xanthomonas oryzae pv. oryzae KACC 10331	0.0098052	Pyrococcus yayanosii CH1	0.0146486	Streptococcus pyogenes HSC5	0.00227522	Anabaena sp. 90 chANA01	0.0130153	Torque teno virus 4	0.007759	Streptococcus pyogenes Alab49	0.00949089	Lactococcus phage ul36	0.00791159	Penicillium chrysogenum virus segment 1	0.00463311	Enterobacteria phage ST104 DNA	0.00757787	Staphylococcus aureus M1	0.00540869	Desulfovibrio vulgaris str. Hildenborough	0.00136628	Leuconostoc gelidum JB7	0.00841362	Methylobacterium extorquens CM4	0.00842842	Porphyromonas gingivalis TDC60	0.00438958	Ruminococcus bromii L2-63	0.00827163	Lactococcus phage ul36	0.0123769	Campylobacter hominis ATCC BAA-381	0.0105216	Torque teno virus 16	0.00198775	Porphyromonas asaccharolytica DSM 20707	0.00550881	Eggerthella lenta DSM 2243	0.0133282
Wheat dwarf virus	0.00251826	Leuconostoc carnosum JB16	0.0029727	Lactobacillus crispatus ST1	0.00835599	Laribacter hongkongensis HLHK9	0.00944307	Mycoplasma hominis ATCC 23114	0.00432723	Bacillus subtilis subsp. subtilis str. 168	0.00803449	Bifidobacterium adolescentis ATCC 15703	0.00941577	Escherichia phage phAPEC8	0.00210397	Enterococcus faecium NRRL B-2354	0.009618	Pseudomonas aeruginosa UCBPP-PA14	0.00654588	Helicobacter cinaedi PAGU611	0.00902628	Streptococcus gordonii str. Challis substr. CH1	0.00766955	Salmonella enterica bacteriophage SE1	0.00365856	Streptococcus gallolyticus subsp. gallolyticus ATCC BAA-2069	0.00563329	Methanobrevibacter smithii ATCC 35061	0.00520051	Aeromonas veronii B565	0.00103491	Xanthomonas axonopodis pv. citrumelo F1	0.00740934	Klebsiella variicola At-22	0.00816326	Helicobacter cinaedi ATCC BAA-847 DNA	0.00418503	Rothia mucilaginosa DY-18	0.00775961	Neisseria meningitidis alpha14	0.0120879	Staphylococcus phage PVL proviral DNA	0.0058021	Helicobacter cinaedi PAGU611	0.00191536	Streptococcus agalactiae NEM316	0.00518146	Torque teno virus 8	0.00900187
Klebsiella phage KP34	0.00174637	Corynebacterium glutamicum R	0.00260233	Streptococcus pasteurianus ATCC 43144	0.00687565	Aggregatibacter aphrophilus NJ8700	0.00834177	Klebsiella phage KP36	0.00429136	Halobacillus halophilus DSM 2266	0.00761588	Calothrix sp. PCC 7507	0.00863626	Anaerococcus prevotii DSM 20548	0.00172592	Shewanella baltica OS155	0.00950788	Streptococcus lutetiensis 033	0.00422383	Lactococcus phage ul36	0.00861417	Bacteroides uniformis mobilizable transposon NBU1	0.00741062	Lactobacillus helveticus R0052	0.00354571	Lactococcus phage P680	0.00512509	Bacillus amyloliquefaciens CC178	0.00448481	Actinosynnema mirum DSM 43827	0.000975404	Lactobacillus reuteri I5007	0.00717641	Ureaplasma urealyticum serovar 10 str. ATCC 33699	0.00757908	Pediococcus pentosaceus SL4	0.00324017	Arthrospira platensis NIES-39	0.00669757	Propionibacterium acnes TypeIA2 P.acn33	0.0106172	Pseudomonas protegens CHA0	0.00517447	Eubacterium siraeum 70/3	0.00175003	Yersinia enterocolitica subsp. palearctica 105.5R(r)	0.00467375	Shigella flexneri 2a str. 301	0.00876431
Klebsiella oxytoca E718	0.00170268	Escherichia coli Xuzhou21	0.0025904	Roseburia hominis A2-183	0.00684291	Escherichia coli 042	0.00735761	Odoribacter splanchnicus DSM 20712	0.00308617	Saccharomyces cerevisiae S288c mitochondrion	0.00473429	Pseudomonas protegens Pf-5	0.00792246	Saccharomyces cerevisiae S288c mitochondrion	0.000818558	Staphylococcus saprophyticus subsp. saprophyticus ATCC 15305	0.00908236	Lactococcus lactis subsp. lactis KLDS 4.0325	0.00320588	Aeromonas hydrophila ML09-119	0.00640375	Ureaplasma parvum serovar 3 str. ATCC 700970	0.00683816	Gardnerella vaginalis ATCC 14019	0.00300133	Bacteroides uniformis mobilizable transposon NBU1	0.00507995	Stenotrophomonas maltophilia K279a	0.0044018	Pyrococcus yayanosii CH1	0.000953053	Escherichia coli 'BL21-Gold(DE3)pLysS AG'	0.00651628	Faecalibacterium prausnitzii L2-6	0.00653799	Raoultella ornithinolytica B6	0.00284737	Streptococcus dysgalactiae subsp. equisimilis 167 DNA	0.00607703	Megamonas hypermegale ART12/1	0.0100518	Streptococcus agalactiae 09mas018883	0.00454799	Staphylococcus aureus 08BA02176	0.00146286	Streptococcus gordonii str. Challis substr. CH1	0.00434944	Serratia marcescens FGI94	0.00816909
Propionibacterium acnes TypeIA2 P.acn33	0.0016812	Anabaena sp. 90 chANA02	0.00226608	Streptomyces hygroscopicus subsp. jinggangensis 5008	0.00673189	Klebsiella pneumoniae 342	0.00722491	Streptococcus parasanguinis ATCC 15912	0.00290748	Stigmatella aurantiaca DW4/3-1	0.00400132	Staphylococcus warneri SG1	0.0065765	Pseudomonas denitrificans ATCC 13867	0.000810058	Streptococcus suis 05ZYH33	0.00842789	Nostoc sp. PCC 7524	0.00186069	Enterobacter aerogenes EA1509E	0.00612309	Bacillus atrophaeus 1942	0.00639261	Nakamurella multipartita DSM 44233	0.00161892	Bifidobacterium bifidum BGN4	0.00400378	Stenotrophomonas maltophilia JV3	0.00344042	Desulfovibrio desulfuricans ND132	0.000933602	Torque teno virus 1	0.00579074	Kytococcus sedentarius DSM 20547	0.00650539	Eubacterium rectale ATCC 33656	0.00263792	Enterobacteria phage mEpX1	0.00554531	Aeromonas salmonicida subsp. salmonicida A449	0.00930964	Torque teno virus 28	0.00438709	Candida albicans genomic DNA	0.00141161	Sorangium cellulosum 'So ce 56'	0.00412418	Streptococcus thermophilus bacteriophage Sfi11	0.00690976
Enterobacteria phage HK225	0.00149707	Leptotrichia buccalis C-1013-b	0.0018644	Fujinami sarcoma virus	0.00576055	Tropheryma whipplei TW08/27	0.00622916	Lactobacillus brevis ATCC 367	0.00275744	Anabaena sp. 90 chANA02	0.00320245	Thioflavicoccus mobilis 8321	0.00620059	Enterobacteria phage HK97	0.000677907	Ruminococcus albus 7	0.00687042	Nocardia farcinica IFM 10152	0.00180835	Enterobacteria phage If1	0.0049596	Enterobacteria phage SfV	0.00587572	Streptococcus phage Sfi21	0.00144031	Escherichia coli CFT073	0.00298851	Tropheryma whipplei TW08/27	0.00239107	Clavibacter michiganensis subsp. sepedonicus	0.000820245	Pediococcus pentosaceus ATCC 25745	0.00572368	Bacillus licheniformis ATCC 14580	0.00628488	Serratia sp. AS13	0.00239287	Olsenella uli DSM 7084	0.00490617	Magnaporthe oryzae virus 1	0.00717894	Enterobacteria phage mEpX2	0.00428948	Candida glabrata mitochondrion	0.0013852	Torque teno virus 4	0.00373233	Bacteroides fragilis 638R	0.00640744
Klebsiella variicola At-22	0.00145017	Staphylococcus warneri SG1	0.00154063	Shigella flexneri 2a str. 2457T	0.00568617	Propionibacterium freudenreichii subsp. shermanii CIRM-BIA1	0.00545117	Morganella morganii subsp. morganii KT	0.00258506	Enterobacteria phage M13	0.00273348	Streptococcus pyogenes Alab49	0.00529389	Escherichia coli CFT073	0.000466805	Bacillus amyloliquefaciens CC178	0.00645551	Shewanella piezotolerans WP3	0.0017494	Coprococcus catus GD/7	0.00350226	Ruminococcus torques L2-14	0.00496345	Bacteroides thetaiotaomicron VPI-5482	0.000935092	Bacillus halodurans C-125	0.00255174	Treponema denticola ATCC 35405	0.00231641	Propionibacterium phage P100D	0.000742091	Veillonella parvula DSM 2008	0.00488182	Enterococcus faecalis OG1RF	0.00543564	Enterobacteria phage lambda	0.00170396	Pseudomonas stutzeri A1501	0.00433474	Edwardsiella tarda C07-087	0.00713029	Pyrococcus yayanosii CH1	0.00407422	Lactobacillus acidophilus La-14	0.00119867	Enterobacteria phage mEpX2	0.00348342	Tetragenococcus halophilus NBRC 12172	0.00599183
Bacillus cereus ATCC 14579	0.00137525	Myxococcus xanthus DK 1622	0.00123605	Anabaena sp. 90 chANA02	0.00411337	Edwardsiella tarda EIB202	0.00512003	Raoultella ornithinolytica B6	0.00248427	Enterobacteria phage ST104 DNA	0.00261393	Desulfovibrio desulfuricans subsp. desulfuricans str. ATCC 27774	0.00389893	Lactobacillus rhamnosus GG	0.000357304	Coprococcus catus GD/7	0.00580865	Streptococcus constellatus subsp. pharyngis C1050	0.00162919	Torque teno virus 4	0.00335335	Olsenella uli DSM 7084	0.00492269	Klebsiella phage KP34	0.000726383	Streptococcus intermedius B196	0.00254702	Bacillus megaterium DSM 319	0.00180355	Streptococcus agalactiae GD201008-001	0.000649686	Acidaminococcus fermentans DSM 20731	0.00476971	Lactobacillus reuteri DSM 20016	0.00533083	Edwardsiella tarda EIB202	0.00149071	Klebsiella phage KP36	0.00421718	Intrasporangium calvum DSM 43043	0.00711184	Beijerinckia indica subsp. indica ATCC 9039	0.00382556	Bacillus megaterium DSM 319	0.00108745	Gardnerella vaginalis HMP9231	0.00293686	Streptococcus dysgalactiae subsp. equisimilis AC-2713	0.00507735
Teredinibacter turnerae T7901	0.001349	Stenotrophomonas maltophilia JV3	0.00121207	Rhodopseudomonas palustris BisA53	0.00403894	Lactobacillus fermentum CECT 5716	0.00445376	Cyanothece sp. PCC 7424	0.00202179	Lactococcus phage P680	0.00162105	Shewanella sp. W3-18-1	0.00329347	Lactobacillus salivarius UCC118	0.000297403	Tomato leaf curl Taiwan virus	0.005766	Serratia marcescens WW4	0.00105808	Eubacterium rectale M104/1	0.0033257	Corynebacterium glutamicum ATCC 13032	0.00421119	Selenomonas sputigena ATCC 35185	0.000700331	Enterobacteria phage M13	0.00178012	Lactobacillus acidophilus La-14	0.00159087	Aeromonas hydrophila ML09-119	0.000646986	Lactobacillus acidophilus La-14	0.00322681	Ruminococcus torques L2-14	0.00507992	Enterobacteria phage HK97	0.000842405	Streptococcus gallolyticus subsp. gallolyticus ATCC BAA-2069	0.00360689	Streptomyces hygroscopicus subsp. jinggangensis 5008	0.00486448	Torque teno virus 14	0.00328224	Edwardsiella tarda C07-087	0.00102491	Lysinibacillus sphaericus C3-41	0.00270796	Nakamurella multipartita DSM 44233	0.00397837
Campylobacter concisus 13826	0.00101029	Streptomyces coelicolor A3(2)	0.000944131	Xanthomonas albilineans GPE PC73	0.00394782	Leuconostoc mesenteroides subsp. mesenteroides J18	0.00434267	Lactobacillus acidophilus 30SC	0.00194575	Escherichia coli P12b	0.00155275	Streptococcus agalactiae GD201008-001	0.00297567	Rothia mucilaginosa DY-18	0.000270603	Staphylococcus phage phi5967PVL DNA	0.00452864	Cronobacter phage CR5	0.000949589	Eubacterium cylindroides T2-87	0.00293009	Lactobacillus acidophilus La-14	0.00374279	Streptomyces bingchenggensis BCW-1	0.00066078	Pseudomonas phage JG024	0.00170795	Lactobacillus plantarum ZJ316	0.00157586	Mycoplasma bovis PG45	0.000593933	Torque teno virus 3	0.00311129	Yersinia enterocolitica subsp. palearctica 105.5R(r)	0.00497407	Odoribacter splanchnicus DSM 20712	0.000764355	Enterococcus phage phiEF24C	0.00353643	Xanthomonas campestris pv. campestris str. ATCC 33913	0.00451677	Streptococcus pseudopneumoniae IS7493	0.00257441	Escherichia coli O103:H2 str. 12009	0.000809519	Staphylococcus epidermidis RP62A	0.00253805	Propionibacterium phage PAS50 endogenous virus	0.00341735
Klebsiella phage JD001	0.000839925	Streptomyces sp. SirexAA-E	0.000603007	Salmonella enterica subsp. arizonae serovar 62:z4	0.00339594	Streptococcus dysgalactiae subsp. equisimilis 167 DNA	0.00370204	Desulfovibrio vulgaris DP4	0.00174041	Bacillus subtilis PY79	0.00118829	Anaerococcus prevotii DSM 20548	0.00255952	Enterococcus faecium Aus0085	0.000206952	Staphylococcus aureus 08BA02176	0.00438603	Bacillus atrophaeus 1942	0.000867066	Edwardsiella tarda EIB202	0.00270303	Porphyromonas gingivalis W83	0.00333796	Enterobacteria phage RB69	0.000500722	Tomato leaf curl Taiwan virus	0.00157684	Pseudomonas aeruginosa UCBPP-PA14	0.00129463	Bifidobacterium bifidum BGN4	0.000529529	Odoribacter splanchnicus DSM 20712	0.00292517	Eubacterium siraeum 70/3	0.00429599	Corynebacterium glutamicum ATCC 13032	0.000625554	Leuconostoc kimchii IMSNU 11154	0.0032838	Staphylococcus aureus CA-347	0.00373763	Enterococcus faecalis V583	0.00251106	Torque teno virus 2	0.000732731	Klebsiella phage KP36	0.00206729	Roseburia intestinalis XB6B4	0.0034111
Megasphaera elsdenii DSM 20460	0.000553828	Escherichia coli CFT073	0.000562655	Streptococcus agalactiae A909	0.00297943	Yersinia enterocolitica subsp. enterocolitica 8081	0.00365176	Torque teno virus 27	0.00144956	Desulfovibrio desulfuricans ND132	0.00109443	Magnaporthe oryzae virus 3 strain QSP5	0.00242372	Lactobacillus helveticus CNRZ32	0.000189502	Torque teno virus 16	0.00434919	Torque teno virus 3	0.000842694	Streptococcus agalactiae GD201008-001	0.00264638	Staphylococcus saprophyticus subsp. saprophyticus ATCC 15305	0.00256239	Anabaena sp. 90 chANA02	0.000497222	Enterobacter asburiae LF7a	0.00115441	Shigella flexneri 5 str. 8401	0.000872269	Clostridium phytofermentans ISDg	0.000439224	Aggregatibacter aphrophilus NJ8700	0.00291072	Coprococcus catus GD/7	0.0034735	Megasphaera elsdenii DSM 20460	0.000495653	Bifidobacterium animalis subsp. animalis ATCC 25527	0.00303106	Corynebacterium variabile DSM 44702	0.00352582	Bradyrhizobium sp. BTAi1	0.00212814	Staphylococcus aureus subsp. aureus Z172	0.00068818	Lactobacillus crispatus ST1	0.00146118	Klebsiella phage KP34	0.00301319
Salinispora tropica CNB-440	0.000511837	Moraxella catarrhalis RH4	0.000430273	Proteus mirabilis BB2000	0.00252719	Microlunatus phosphovorus NM-1	0.00358499	Corynebacterium variabile DSM 44702	0.00141749	Saccharomyces cerevisiae killer virus M1	0.000902327	Torque teno virus 19	0.00238662	Citrobacter koseri ATCC BAA-895	0.000185652	Stenotrophomonas maltophilia JV3	0.00428647	Klebsiella variicola At-22	0.000822026	Belliella baltica DSM 15883	0.00251128	Staphylococcus lugdunensis HKU09-01	0.00251699	Coprothermobacter proteolyticus DSM 5265	0.000481822	Staphylococcus aureus 08BA02176	0.00114268	Shewanella sp. MR-4	0.000738	Mycobacterium ulcerans Agy99	0.000329368	Neisseria meningitidis alpha14	0.00286681	Lactobacillus rhamnosus ATCC 8530	0.00327524	Anaerobaculum mobile DSM 13181	0.000438603	Lysinibacillus sphaericus C3-41	0.00234962	Penicillium chrysogenum virus segment 1	0.0030785	Clostridium difficile CF5	0.00209724	Lactobacillus brevis ATCC 367	0.000612312	Klebsiella variicola At-22	0.00102337	Streptococcus agalactiae 2603V/R	0.00273088
Yersinia enterocolitica subsp. palearctica 105.5R(r)	0.000432586	Achromobacter xylosoxidans NBRC 15126 = ATCC 27061	0.00042656	Pseudomonas mendocina ymp	0.00249238	Streptomyces coelicolor A3(2)	0.00356425	Lactobacillus buchneri CD034	0.00104489	Lactobacillus acidophilus NCFM	0.000898627	Lactococcus phage phi7	0.00207491	Streptococcus suis 05ZYH33	0.000171852	Klebsiella phage KP34	0.00416869	Caulobacter segnis ATCC 21756	0.000800257	Torque teno virus 10	0.00247348	Eubacterium siraeum 70/3	0.00251526	Streptococcus oligofermentans AS 1.3089	0.00045632	Eubacterium cylindroides T2-87	0.00113987	Clavibacter michiganensis subsp. michiganensis NCPPB 382	0.000597381	Streptococcus parasanguinis ATCC 15912	0.000275815	Staphylococcus aureus subsp. aureus VC40	0.00276135	Edwardsiella tarda C07-087	0.00310779	Edwardsiella tarda FL6-60	0.000402353	Capnocytophaga ochracea DSM 7271	0.00182	Variovorax paradoxus EPS	0.00297044	Magnaporthe oryzae chrysovirus 1 segment 1	0.00187053	Yersinia enterocolitica subsp. palearctica Y11	0.000444175	Caulobacter segnis ATCC 21756	0.00098522	Streptococcus pyogenes Alab49	0.00264108
Roseburia hominis A2-183	0.000244496	Gordonibacter pamelaeae 7-10-1-b	0.000391923	Eubacterium limosum KIST612	0.00246994	Gardnerella vaginalis ATCC 14019	0.00353355	Rhodococcus erythropolis CCM2595	0.000906924	Faecalibacterium prausnitzii L2-6	0.000798974	Debaryomyces hansenii mitochondrion	0.00195706	Leuconostoc carnosum JB16	0.000159502	Bifidobacterium bifidum BGN4	0.00343844	Clavibacter michiganensis subsp. nebraskensis NCPPB 2581	0.000781841	Gardnerella vaginalis 409-05	0.00178441	Variovorax paradoxus EPS	0.00232987	Shewanella sp. W3-18-1	0.00044437	Roseobacter denitrificans OCh 114	0.00094857	Edwardsiella tarda EIB202	0.00051687	Klebsiella phage JD001	0.000249514	Streptococcus agalactiae ILRI112	0.00250172	Yersinia enterocolitica subsp. palearctica Y11	0.00283507	Dinoroseobacter shibae DFL 12	0.000395752	Pseudomonas fluorescens SBW25	0.00175199	Streptococcus phage Abc2	0.00178964	Megamonas hypermegale ART12/1	0.00152146	Leuconostoc gelidum JB7	0.000427878	Cronobacter sakazakii ATCC BAA-894	0.000684214	Clavibacter michiganensis subsp. sepedonicus	0.00260338
Lactococcus phage phi7	0.000226541	Clostridium phytofermentans ISDg	0.000381916	Enterobacteria phage SfV	0.00200061	Torque teno virus 8	0.00335138	Enterococcus faecalis D32	0.000862389	Chromobacterium violaceum ATCC 12472	0.000696671	Delftia acidovorans SPH-1	0.00179651	Saccharomyces cerevisiae killer virus M1	0.000143601	Torque teno virus 26	0.00342442	Stenotrophomonas maltophilia D457	0.000752064	Providencia stuartii MRSN 2154	0.00131969	Tomato leaf curl Taiwan virus	0.00222274	Rothia dentocariosa ATCC 17931	0.000414769	Leuconostoc carnosum JB16	0.000929911	Aeromonas salmonicida subsp. salmonicida A449	0.000389403	Saccharomonospora viridis DSM 43017	0.000221462	Bacteroides thetaiotaomicron VPI-5482	0.00232014	Mycoplasma bovis Hubei-1	0.00258081	Gardnerella vaginalis ATCC 14019	0.000349152	Lactobacillus helveticus R0052	0.00162867	Bifidobacterium longum DJO10A	0.00165363	Belliella baltica DSM 15883	0.00132366	Alicycliphilus denitrificans BC	0.000263828	Stackebrandtia nassauensis DSM 44728	0.000668214	Torque teno virus 25	0.00243132
Lactobacillus salivarius UCC118	0.000203044	Streptococcus pyogenes A20	0.000251975	Streptococcus dysgalactiae subsp. equisimilis 167 DNA	0.00199158	Bacteroides vulgatus ATCC 8482	0.00323731	Staphylococcus phage phi5967PVL DNA	0.000574091	Streptococcus intermedius C270	0.000634969	Streptococcus gallolyticus subsp. gallolyticus ATCC BAA-2069	0.00168206	Lactococcus garvieae ATCC 49156	0.000119251	Enterococcus faecalis 62	0.00316244	Salmonella enterica subsp. enterica serovar Weltevreden str. 2007-60-3289-1	0.000684655	Corynebacterium kroppenstedtii DSM 44385	0.00104358	Megasphaera elsdenii DSM 20460	0.00188178	Ruminococcus champanellensis 18P13	0.000335965	Streptococcus suis JS14	0.000876344	Gardnerella vaginalis 409-05	0.000347347	Olsenella uli DSM 7084	0.000202311	Gardnerella vaginalis 409-05	0.00231144	Delftia sp. Cs1-4	0.00217415	Enterobacteria phage K30	0.000297352	Lactobacillus amylovorus GRL 1112	0.00160247	Leuconostoc gelidum JB7	0.00137047	Delftia acidovorans SPH-1	0.00129415	Edwardsiella tarda EIB202	0.000162619	Odoribacter splanchnicus DSM 20712	0.000613712	Yersinia enterocolitica subsp. palearctica Y11	0.00231842
Torque teno virus 3	0.000191311	Enterobacteria phage RB69	0.000239165	Streptococcus dysgalactiae subsp. equisimilis RE378	0.00198915	Bifidobacterium dentium Bd1	0.00318377	Enterobacter aerogenes EA1509E	0.000525098	Schizosaccharomyces pombe mitochondrion	0.000619469	Torque teno virus 16	0.00150701	Pyrococcus yayanosii CH1	4.77005e-05	Desulfovibrio vulgaris RCH1	0.00278031	Streptococcus agalactiae 2603V/R	0.00055504	Fusobacterium nucleatum subsp. nucleatum ATCC 25586	0.000801575	Leuconostoc mesenteroides subsp. mesenteroides ATCC 8293	0.00166697	Mycoplasma hominis ATCC 23114	0.000306814	Acidaminococcus fermentans DSM 20731	0.000822826	Aeromonas veronii B565	0.000307942	Shewanella piezotolerans WP3	0.00017446	Penicillium chrysogenum virus segment 2	0.00216417	Rhodopseudomonas palustris BisB18	0.00189093	Streptococcus dysgalactiae subsp. equisimilis AC-2713	0.000289302	Aeromonas hydrophila ML09-119	0.00159367	Bacillus subtilis PY79	0.00135436	Dinoroseobacter shibae DFL 12	0.00121945	Neisseria gonorrhoeae NCCP11945	0.000149949	Cryptobacterium curtum DSM 15641	0.000604612	Macrococcus caseolyticus JCSC5402	0.00196566
Odoribacter splanchnicus DSM 20712	0.000157682	Oenococcus oeni PSU-1	0.000217068	Achromobacter xylosoxidans NH44784-1996	0.00195471	Brevibacillus brevis NBRC 100599	0.00278171	Bifidobacterium dentium Bd1	0.000480463	Delftia acidovorans SPH-1	0.000610919	Klebsiella phage KP36	0.00130191	Acidaminococcus fermentans DSM 20731	3.64004e-05	Pediococcus pentosaceus ATCC 25745	0.00272225	Enterobacteria phage mEpX2	0.000453751	Staphylococcus aureus 08BA02176	0.000580518	Saccharomyces cerevisiae virus L-BC (La)	0.00145654	Eubacterium rectale DSM 17629	0.000247511	Torque teno virus 10	0.000768757	Magnaporthe oryzae virus 1	0.00029619	Penicillium chrysogenum virus segment 1	0.000156309	Haemophilus influenzae 10810	0.00212217	Enterobacteria phage If1	0.00177688	Staphylococcus lugdunensis HKU09-01	0.000288752	Yersinia enterocolitica subsp. palearctica Y11	0.00119881	Neisseria meningitidis 053442	0.00129006	Mycoplasma bovis Hubei-1	0.0011621	Fujinami sarcoma virus	0.000114492	Torque teno virus 10	0.000583712	Neisseria meningitidis 053442	0.00148324
Haemophilus parainfluenzae T3T1	0.000155732	Ruminococcus obeum A2-162	0.000195001	Pseudomonas syringae pv. syringae B728a	0.00182055	Torque teno virus 27	0.00266727	Clavibacter michiganensis subsp. michiganensis NCPPB 382	0.000461778	Bacillus pumilus SAFR-032	0.000589968	Enterobacteria phage M13	0.00111836	Acidaminococcus intestini RyC-MR95	2.04502e-05	Magnaporthe oryzae virus 1	0.00259496	Helicobacter pylori XZ274	0.000438738	Methanobrevibacter smithii ATCC 35061	0.000500565	Mobiluncus curtisii ATCC 43063	0.0013571	Enterobacteria phage HK630	0.000238311	Enterococcus faecalis 62	0.000764895	Thiocystis violascens DSM 198	0.000280788	Helicobacter cinaedi ATCC BAA-847 DNA	0.000147208	Streptococcus parauberis KCTC 11537	0.00211367	Debaryomyces hansenii mitochondrion	0.00176133	Morganella morganii subsp. morganii KT	0.000283002	Tropheryma whipplei str. Twist	0.00113356	Lactobacillus rhamnosus ATCC 8530	0.00126236	Geobacillus kaustophilus HTA426	0.00110435	Torque teno virus 25	0.000101873	Allochromatium vinosum DSM 180	0.000531811	Mycoplasma bovis HB0801	0.00142824
Escherichia fergusonii ATCC 35469	0.000120302	Lactobacillus salivarius UCC118	0.000144182	Bacillus subtilis PY79	0.00169568	Enterococcus faecalis OG1RF	0.00247879	Gardnerella vaginalis ATCC 14019	0.000386234	Lactococcus phage ul36	0.000549467	Staphylococcus lugdunensis HKU09-01	0.00110546	Streptomyces sp. SirexAA-E	1.88502e-05	Leuconostoc gasicomitatum LMG 18811	0.00232036	Ruminococcus obeum A2-162	0.000372079	Verrucosispora maris AB-18-032	0.000436614	Haliangium ochraceum DSM 14365	0.00133267	Aggregatibacter aphrophilus NJ8700	0.00021756	Shigella sonnei 53G	0.000758123	Lactococcus garvieae ATCC 49156	0.000260035	Lactobacillus helveticus DPC 4571	0.000122557	Anaerobaculum mobile DSM 13181	0.00195975	Lactobacillus buchneri CD034	0.00160987	Shigella flexneri 2a str. 2457T	0.000249502	Mycobacterium chubuense NBB4	0.0010815	Tropheryma whipplei str. Twist	0.0011458	Streptococcus dysgalactiae subsp. equisimilis RE378	0.000913239	Lactobacillus rhamnosus GG	9.90122e-05	Lactobacillus brevis KB290 DNA	0.00048286	Lactobacillus reuteri DSM 20016	0.00140134
Pseudomonas stutzeri A1501	6.55976e-05	Mycobacterium sp. MOTT36Y	0.000136976	Haemophilus influenzae 10810	0.00164195	Shigella flexneri 5 str. 8401	0.00159553	Bacillus atrophaeus 1942	0.000297766	Pseudomonas phage LBL3	0.000476414	Acidaminococcus fermentans DSM 20731	0.00100411			Torque teno virus 19	0.00224768	Serratia sp. AS12	0.000366073	Methanosphaera stadtmanae DSM 3091	0.000399262	Streptococcus constellatus subsp. pharyngis C818	0.00126768	Enterococcus mundtii QU 25 DNA	0.000195309	Ruminococcus champanellensis 18P13	0.00074418	Mycoplasma hyorhinis DBS 1050	0.000209478	Bifidobacterium longum DJO10A	0.000115106	Pseudomonas syringae pv. phaseolicola 1448A	0.00194725	Streptococcus pyogenes HSC5	0.00153177	Micromonospora sp. L5	0.000196351	Escherichia coli 'BL21-Gold(DE3)pLysS AG'	0.000925627	Alistipes finegoldii DSM 17242	0.00114125	Streptococcus mutans UA159	0.000905388	Methanobrevibacter smithii ATCC 35061	6.59059e-05	Lactobacillus buchneri NRRL B-30929	0.00047456	Lactobacillus reuteri I5007	0.00137974
Helicobacter pylori XZ274	6.38371e-05	Magnaporthe oryzae RNA virus	0.000127379	Neisseria gonorrhoeae FA 1090	0.00156376	Saccharomyces cerevisiae S288c mitochondrion	0.00151596	Enterobacteria phage mEpX1	0.000292807	Torque teno virus 2	0.000386412	Ramlibacter tataouinensis TTB310	0.000969357			Lactobacillus sakei subsp. sakei 23K	0.00211999	Lactobacillus kefiranofaciens ZW3	0.000326188	Neisseria gonorrhoeae NCCP11945	0.00031716	Serratia marcescens FGI94	0.0012289	Lactobacillus sakei subsp. sakei 23K	0.000155157	Clostridium difficile CF5	0.000648881	Streptococcus mutans LJ23	0.000190876	Lactobacillus rhamnosus GG	0.000112256	Eubacterium rectale M104/1	0.00187084	Neisseria gonorrhoeae NCCP11945	0.00146811	Weissella phage phiYS61	0.000163201	Saccharomyces cerevisiae virus L-BC (La)	0.000915575	Fusobacterium nucleatum subsp. vincentii 3_1_36A2	0.000969846	Mycobacterium indicus pranii MTCC 9506	0.000794484	Anaeromyxobacter sp. K	5.40531e-05	Dasheen mosaic virus	0.000405058	Staphylococcus pseudintermedius HKU10-03	0.00129464
Cronobacter turicensis z3032	5.46446e-05	Enterobacteria phage SfV	0.00010297	Aggregatibacter aphrophilus NJ8700	0.00146426	Edwardsiella tarda C07-087	0.00143214	Leptotrichia buccalis C-1013-b	0.000240357	Streptococcus pyogenes strain NIH1 putative methionine sulfoxide reductase gene	0.000293859	Pediococcus pentosaceus SL4	0.000888056			Lysinibacillus sphaericus C3-41	0.00211178	Streptococcus agalactiae ILRI112	0.000325438	Klebsiella phage KP36	0.000295559	Streptococcus pyogenes HSC5	0.0011575	Lactobacillus brevis KB290 DNA	0.000148307	Salinispora tropica CNB-440	0.000487627	Torque teno virus 10	0.000188226	Desulfovibrio desulfuricans subsp. desulfuricans str. ATCC 27774	0.000111006	Pyrococcus yayanosii CH1	0.00175082	Aeromonas veronii B565	0.00133871	Magnaporthe oryzae RNA virus	7.59005e-05	Pediococcus pentosaceus ATCC 25745	0.000882571	Campylobacter fetus subsp. testudinum 03-427	0.000897443	Mycobacterium tuberculosis CDC1551	0.000768133	Leuconostoc gasicomitatum LMG 18811	4.13828e-05	Streptococcus pyogenes Alab49	0.000356757	Enterococcus faecium Aus0004	0.00126994
Mycoplasma bovis Hubei-1	4.55422e-05	Arcanobacterium haemolyticum DSM 20595	9.53038e-05	Enterococcus casseliflavus EC20	0.00140374	Neisseria meningitidis alpha14	0.00120992	Leuconostoc gasicomitatum LMG 18811	0.000238253	Porphyromonas gingivalis TDC60	0.000291459	Beijerinckia indica subsp. indica ATCC 9039	0.000831306			Dinoroseobacter shibae DFL 12	0.00182551	Propionibacterium phage P100D	0.000122108	Shigella sonnei 53G	0.000293809	Fusobacterium nucleatum subsp. nucleatum ATCC 25586	0.00114722	Lactococcus garvieae ATCC 49156	0.000140006	Amycolatopsis mediterranei U32	0.000484417	Streptococcus anginosus C238	0.000184675	Enterococcus casseliflavus EC20	8.16045e-05	Staphylococcus saprophyticus subsp. saprophyticus ATCC 15305	0.00161556	Fujinami sarcoma virus	0.00130106	Lactobacillus helveticus DPC 4571	6.39004e-05	Bacillus licheniformis DSM 13 = ATCC 14580	0.000800059	Stenotrophomonas maltophilia D457	0.000865741	Enterococcus faecium Aus0085	0.000746682	Anabaena sp. 90 chANA01	3.9799e-05	Leuconostoc kimchii IMSNU 11154	0.000318856	Edwardsiella tarda C07-087	0.00109278
Bacillus halodurans C-125	3.3699e-05	Lactobacillus kefiranofaciens ZW3	8.56863e-05	Klebsiella pneumoniae 342	0.00101595	Streptococcus thermophilus ND03	0.00114776	Torque teno virus 3	0.000201533	Streptococcus iniae SF1	0.000288159	Bradyrhizobium sp. BTAi1	0.000828006			Pseudomonas stutzeri ATCC 17588 = LMG 11199	0.00178667	Pseudomonas stutzeri ATCC 17588 = LMG 11199	0.000120907	Helicobacter cinaedi ATCC BAA-847 DNA	0.000249208	Tropheryma whipplei TW08/27	0.00107837	Lactococcus lactis subsp. lactis CV56	0.000115055	Serratia liquefaciens ATCC 27592	0.000394435	Lactobacillus amylovorus GRL 1112	0.000167073	Pseudomonas stutzeri A1501	4.80026e-05	Mycobacterium indicus pranii MTCC 9506	0.0015853	Pseudomonas mendocina NK-01	0.00122765	Streptococcus intermedius C270	6.26004e-05	Ruminococcus torques L2-14	0.000788758	Haemophilus parainfluenzae T3T1	0.00084124	Enterobacteria phage HK630	0.000680179	Mycobacterium ulcerans Agy99	3.47411e-05	Streptococcus oligofermentans AS 1.3089	0.000265055	Magnaporthe oryzae chrysovirus 3 RdRp gene for RNA dependent RNA polymerase	0.00105278
Escherichia coli Xuzhou21	2.93579e-05	Lactococcus phage ul36	8.18734e-05	Pseudomonas fluorescens SBW25	0.000960181	Mycoplasma bovis HB0801	0.0011281	Roseburia hominis A2-183	0.000171626	Pseudomonas syringae pv. syringae B728a	0.000240457	Campylobacter jejuni 32488	0.000801956			Penicillium chrysogenum virus segment 4	0.00167985	Pseudomonas syringae pv. phaseolicola 1448A	0.000115352	Enterococcus faecium DO	0.000239707	Yersinia enterocolitica subsp. palearctica Y11	0.000952823	Clostridium perfringens ATCC 13124	0.000101555	Salmonella enterica subsp. enterica serovar Weltevreden str. 2007-60-3289-1	0.000359325	Saccharomyces cerevisiae virus L-A (L1)	0.000113715	Enterococcus faecalis str. Symbioflor 1	4.71026e-05	Streptococcus phage Sfi21	0.00138023	Campylobacter jejuni 32488	0.0010963	Enterobacteria phage HK630	4.98503e-05	Lactobacillus fermentum CECT 5716	0.000762154	Torque teno virus 4	0.000806238	Human adenovirus D	0.000665578	Staphylococcus warneri SG1	2.83038e-05	Parabacteroides distasonis ATCC 8503	0.000226405	Micrococcus luteus NCTC 2665	0.000977979
Edwardsiella tarda EIB202	1.88951e-05	Enterobacteria phage HK97	8.1473e-05	Pseudomonas syringae pv. tomato str. DC3000	0.000886178	Enterobacteria phage M13	0.00110074	Streptococcus phage Abc2	0.000170674	Leuconostoc kimchii IMSNU 11154	0.000214857	Lactobacillus delbrueckii subsp. bulgaricus 2038	0.000759105			Enterobacteria phage HK446	0.00151867	Enterococcus faecalis str. Symbioflor 1	9.33825e-05	Serratia sp. AS12	0.000217407	Pediococcus pentosaceus SL4	0.000863459	Chicken anemia virus	8.43538e-05	Staphylococcus epidermidis RP62A	0.000324365	Escherichia fergusonii ATCC 35469	6.77592e-05	Streptococcus thermophilus CNRZ1066	4.55525e-05	Streptococcus pyogenes Alab49	0.00100328	Leuconostoc phage phiLN04	0.000987693	Mycoplasma bovis PG45	4.68503e-05	Shewanella piezotolerans WP3	0.000725199	Streptococcus pyogenes HSC5	0.00041832	Eubacterium cylindroides T2-87	0.000619576	Salmonella enterica subsp. enterica serovar Weltevreden str. 2007-60-3289-1	2.26328e-05	Staphylococcus phage PVL proviral DNA	0.000209704	Yersinia enterocolitica subsp. palearctica 105.5R(r)	0.000841025
Shigella sonnei 53G	1.8475e-05	Alistipes finegoldii DSM 17242	5.72043e-05	Enterobacteria phage mEp237	0.000859247	Streptococcus pyogenes A20	0.00107051	Rhodobacter capsulatus SB 1003	0.000133604	Pediococcus pentosaceus SL4	0.000197606	Streptococcus gallolyticus subsp. gallolyticus ATCC 43143	0.000661205			Streptomyces scabiei 87.22	0.00130809	Isoptericola variabilis 225	8.84782e-05	Lactobacillus fermentum IFO 3956	0.000192856	Streptococcus lutetiensis 033	0.00081206	Alistipes finegoldii DSM 17242	7.99536e-05	Eubacterium eligens ATCC 27750	0.000321958	Shigella sonnei Ss046	5.72078e-05	Edwardsiella tarda EIB202	4.47025e-05	Streptococcus agalactiae GD201008-001	0.000845807	Shigella sonnei Ss046	0.000967893	Finegoldia magna ATCC 29328	4.08003e-05	Pseudomonas mendocina ymp	0.000715148	Clavibacter michiganensis subsp. michiganensis NCPPB 382	0.000405219	Streptococcus lutetiensis 033	0.000573324	Pseudomonas protegens Pf-5	1.875e-05	Clostridium difficile CF5	0.000153203	Stenotrophomonas maltophilia D457	0.000772173
Eubacterium limosum KIST612	1.55842e-05	Penicillium chrysogenum virus segment 1	4.33035e-05	Torque teno virus 25	0.000803996	Serratia liquefaciens ATCC 27592	0.00102743	Treponema succinifaciens DSM 2489	0.000123435	Enterococcus casseliflavus EC20	0.000194956	Pseudomonas syringae pv. phaseolicola 1448A	0.000616004			Haemophilus parainfluenzae T3T1	0.00123721	Leifsonia xyli subsp. cynodontis DSM 46306	8.34237e-05	Mycobacterium tuberculosis CDC1551	0.000184056	Staphylococcus warneri SG1	0.000802085	Bacillus anthracis str. Ames	6.03527e-05	Micromonospora sp. L5	0.000295525	Salmonella enterica subsp. arizonae serovar 62:z4	5.25571e-05	Lactobacillus plantarum ZJ316	4.13023e-05	Edwardsiella tarda FL6-60	0.000781999	Streptococcus intermedius B196	0.000930191	Eubacterium rectale DSM 17629	3.73502e-05	Acidaminococcus intestini RyC-MR95	0.000712297	Bacteroides thetaiotaomicron VPI-5482	0.000391269	Nostoc punctiforme PCC 73102	0.000545173	Corynebacterium glutamicum ATCC 13032	1.48161e-05	Neisseria meningitidis 8013	0.000148303	Staphylococcus phage PVL proviral DNA	0.000635119
		Saccharomyces cerevisiae virus L-A (L1)	3.95906e-05	Methanosphaera stadtmanae DSM 3091	0.000649471	Mycoplasma hominis ATCC 23114	0.000988925	Mycoplasma bovis HB0801	0.000109959	Roseobacter litoralis Och 149	0.000154755	Helicobacter cinaedi ATCC BAA-847 DNA	0.000583054			Laribacter hongkongensis HLHK9	0.00123291	Helicobacter cinaedi PAGU611	6.59583e-05	Sodalis glossinidius str. 'morsitans'	0.000178906	Torque teno virus 16	0.00072407	Streptococcus agalactiae 2-22	4.94022e-05	Xanthomonas campestris pv. campestris str. ATCC 33913	0.000257757	Haemophilus influenzae 10810	3.92053e-05	Clavibacter michiganensis subsp. nebraskensis NCPPB 2581	3.34018e-05	Bacillus amyloliquefaciens CC178	0.000728142	Anabaena sp. 90 chANA01	0.000846937	Lactobacillus reuteri DSM 20016	3.60502e-05	Coprothermobacter proteolyticus DSM 5265	0.000711647	Escherichia coli Xuzhou21	0.000371768	Rickettsia felis URRWXCal2	0.000526172			Debaryomyces hansenii mitochondrion	0.000135653	Enterobacteria phage ST104 DNA	0.000608968
		Pseudomonas aeruginosa UCBPP-PA14	3.43666e-05	Rhodopseudomonas palustris TIE-1	0.000561268	Streptosporangium roseum DSM 43021	0.000920243	Lactococcus garvieae Lg2	0.000106603	Meiothermus silvanus DSM 9946	0.000136354	Bifidobacterium dentium Bd1	0.000543304			Ruminococcus sp. SR1/5	0.00119492	Torque teno virus 19	5.88019e-05	Lactobacillus crispatus ST1	0.000154855	Staphylococcus epidermidis ATCC 12228	0.000599541	Haliangium ochraceum DSM 14365	4.4352e-05	Klebsiella phage JD001	0.000216177	Mycobacterium vanbaalenii PYR-1	3.50548e-05	Enterobacteria phage HK446	2.07511e-05	Capnocytophaga ochracea DSM 7271	0.000723242	Faecalibacterium prausnitzii SL3/3	0.000739683	Bacillus pumilus SAFR-032	2.64002e-05	Actinoplanes sp. SE50/110	0.000553926	Adlercreutzia equolifaciens DSM 19450 DNA	0.000284364	Streptomyces bingchenggensis BCW-1	0.000444219			Pseudomonas mendocina NK-01	0.000135503	Pseudomonas stutzeri A1501	0.000517515
		Pseudomonas denitrificans ATCC 13867	3.41764e-05	Saccharomyces cerevisiae virus L-BC (La)	0.000558528	Torque teno virus 12	0.000841751	Delftia acidovorans SPH-1	6.55747e-05	Streptococcus suis 05ZYH33	0.000131504	Mobiluncus curtisii ATCC 43063	0.000406853			Lactococcus phage P680	0.000990542	Prevotella denticola F0289	5.45482e-05	Bacillus amyloliquefaciens CC178	0.000141754	Rothia dentocariosa ATCC 17931	0.0005315	Arthrospira platensis NIES-39	4.05018e-05	Streptococcus pyogenes Alab49	0.000207098	Leuconostoc gelidum JB7	3.02041e-05	Lactococcus garvieae Lg2	1.98511e-05	Streptococcus mutans GS-5	0.00071059	Shigella flexneri 2002017	0.000716381	Coprothermobacter proteolyticus DSM 5265	1.84001e-05	Streptococcus iniae SF1	0.000544274	Streptococcus agalactiae A909	0.000224811	Haemophilus parainfluenzae T3T1	0.000346415			Veillonella parvula DSM 2008	0.000125353	Ruminococcus bromii L2-63	0.000447313
		Magnaporthe oryzae chrysovirus 3 RdRp gene for RNA dependent RNA polymerase	1.83442e-05	Corynebacterium variabile DSM 44702	0.000473995	Tomato leaf curl Taiwan virus	0.000815391	Streptococcus intermedius B196	6.11162e-05	Torque teno virus 12	0.000110153	Proteus mirabilis BB2000	0.000370203			Streptococcus agalactiae A909	0.00098013	Torque teno virus 1	5.43981e-05	Cronobacter sakazakii ATCC BAA-894	0.000127054	Streptococcus agalactiae 2603V/R	0.000522696	Anaeromyxobacter dehalogenans 2CP-C	3.48016e-05	Mycoplasma hyorhinis DBS 1050	0.000192402	Anaeromyxobacter dehalogenans 2CP-C	2.62036e-05	Bifidobacterium adolescentis ATCC 15703	1.41508e-05	Ruminococcus albus 7	0.000595626	Tropheryma whipplei str. Twist	0.000662029	Torque teno virus 8	1.75001e-05	Enterobacteria phage PsP3	0.000476165	Bifidobacterium breve UCC2003	0.00021391	Propionibacterium acnes TypeIA2 P.acn33	0.000323964			Streptococcus uberis 0140J	0.000123253	Clostridium difficile CF5	0.000443863
		Corynebacterium aurimucosum ATCC 700975	1.17791e-05	Klebsiella phage KP36	0.000373252	Lactobacillus delbrueckii subsp. bulgaricus 2038	0.00079042	Rhodococcus jostii RHA1	5.12474e-05	Klebsiella variicola At-22	0.000109953	Corynebacterium kroppenstedtii DSM 44385	0.000308802			Lactobacillus rhamnosus GG	0.000908051	Enterococcus phage phiEF24C	5.32971e-05	Lactobacillus sanfranciscensis TMW 1.1304	0.000121804	Desulfovibrio vulgaris str. 'Miyazaki F'	0.000516386	Escherichia coli 'BL21-Gold(DE3)pLysS AG'	3.25515e-05	Yersinia enterocolitica subsp. palearctica Y11	0.000167926	Streptococcus dysgalactiae subsp. equisimilis ATCC 12394	2.38532e-05	Stenotrophomonas maltophilia K279a	1.41008e-05	Edwardsiella tarda EIB202	0.000586124	Streptococcus parasanguinis FW213	0.000659329	Tistrella mobilis KA081020-065	1.70501e-05	Roseobacter litoralis Och 149	0.000475315	Lactobacillus sakei subsp. sakei 23K	0.000192459	Methylobacterium populi BJ001	0.00024401			Saccharomyces cerevisiae killer virus M1	0.000111302	Neisseria gonorrhoeae TCDC-NG08107	0.00033906
				Anaerobaculum mobile DSM 13181	0.00030511	Fujinami sarcoma virus	0.000768519	Streptococcus agalactiae SA20-06	4.42341e-05	Leifsonia xyli subsp. xyli str. CTCB07	9.7103e-05	Escherichia fergusonii ATCC 35469	0.000294552			Gordonibacter pamelaeae 7-10-1-b	0.000865053	Helicobacter pylori 2017	4.68414e-05	Streptococcus anginosus C1051	0.000116804	Delftia acidovorans SPH-1	0.000514859	Odoribacter splanchnicus DSM 20712	2.00509e-05	Saccharomyces cerevisiae killer virus M1	0.000146258	Clavibacter michiganensis subsp. nebraskensis NCPPB 2581	2.12029e-05	Bacillus atrophaeus 1942	1.12506e-05	Lactobacillus kefiranofaciens ZW3	0.000563021	Candida albicans genomic DNA	0.000652679	Streptococcus oligofermentans AS 1.3089	1.57501e-05	Amycolatopsis mediterranei U32	0.00044031	Streptococcus phage Sfi21	0.000191359	Streptococcus salivarius 57.I	0.000197758			Bacteroides vulgatus ATCC 8482	0.000110752	Akkermansia muciniphila ATCC BAA-835	0.00033901
				Serratia marcescens WW4	0.00030424	Bacillus megaterium DSM 319	0.000762459	Streptococcus uberis 0140J	3.89741e-05	Klebsiella oxytoca E718	8.22525e-05	Achromobacter xylosoxidans NBRC 15126 = ATCC 27061	0.000288502			Streptococcus parasanguinis ATCC 15912	0.000820604	Ruminococcus champanellensis 18P13	4.4139e-05	Arcobacter butzleri 7h1h	8.47526e-05	Oenococcus oeni PSU-1	0.000493841			Yersinia enterocolitica subsp. enterocolitica 8081	0.000145857	Streptococcus oligofermentans AS 1.3089	2.06028e-05			Lactobacillus buchneri NRRL B-30929	0.000557971	Candida glabrata mitochondrion	0.000622627	Magnaporthe oryzae chrysovirus 3 RdRp gene for RNA dependent RNA polymerase	1.22001e-05	Torque teno virus 28	0.000393604	Eubacterium siraeum V10Sc8a	0.000130656	Bacillus subtilis subsp. subtilis str. 168	0.000184208			Bacillus subtilis PY79	6.79014e-05	Stenotrophomonas maltophilia K279a	0.000217406
				Teredinibacter turnerae T7901	0.000278549	Streptococcus iniae SF1	0.000715598	Torque teno virus 7	3.682e-05	Belliella baltica DSM 15883	8.04524e-05	Streptomyces sp. SirexAA-E	0.000268552			Cronobacter phage CR5	0.000817351	Rhizobium etli CIAT 652	4.22874e-05	Mycobacterium marinum M	7.97025e-05	Staphylococcus carnosus subsp. carnosus TM300	0.000394859			Streptococcus mutans GS-5	0.000139687	Mycoplasma bovis Hubei-1	1.17516e-05			Escherichia coli O103:H2 str. 12009	0.000528167	Ruminococcus obeum A2-162	0.000541524	Ramlibacter tataouinensis TTB310	1.01501e-05	Corynebacterium jeikeium K411	0.000343547	Wheat dwarf virus	0.000127456	Treponema denticola ATCC 35405	0.000152506			Salmonella enterica subsp. enterica serovar Weltevreden str. 2007-60-3289-1	6.65514e-05	Streptococcus agalactiae ILRI005	0.000152055
				Rhodopseudomonas palustris BisB18	0.000244148	Leptotrichia buccalis C-1013-b	0.000711368	Yersinia enterocolitica subsp. palearctica 105.5R(r)	3.62188e-05	Bifidobacterium adolescentis ATCC 15703	8.02024e-05	Campylobacter concisus 13826	0.000256202			Torque teno virus	0.000591852	Shigella flexneri 2002017	3.90845e-05	Bacillus licheniformis DSM 13 = ATCC 14580	6.23519e-05	Serratia sp. AS13	0.000249007			Penicillium chrysogenum virus segment 4	0.000123838	Acinetobacter baumannii AB307-0294	1.06014e-05			Treponema denticola ATCC 35405	0.000498213	Magnaporthe oryzae RNA virus	0.000541024			Torque teno virus 14	0.000334996	Streptococcus pyogenes strain NIH1 putative methionine sulfoxide reductase gene	0.000125306	Bacillus halodurans C-125	0.000146356			Microlunatus phosphovorus NM-1	5.74012e-05	Pseudomonas syringae pv. tomato str. DC3000	0.000150904
				Enterococcus faecium DO	0.000235387	Streptococcus gallolyticus subsp. gallolyticus ATCC BAA-2069	0.000660587	Torque teno virus	2.84541e-05	Rhodococcus erythropolis PR4 DNA	7.90024e-05	Lactobacillus helveticus R0052	0.000235302			Torque teno virus 1	0.000513716	Olsenella uli DSM 7084	2.16191e-05	Enterobacteria phage mEp237	6.14019e-05	Escherichia coli 'BL21-Gold(DE3)pLysS AG'	0.000242595			Lactococcus phage bIL67	0.000110546					Streptococcus lutetiensis 033	0.000460358	Streptomyces scabiei 87.22	0.000523323			Tropheryma whipplei TW08/27	0.000313793	Haemophilus influenzae 10810	0.000124006	Rhodospirillum centenum SW	0.000133906			Enterococcus phage phiEF24C	5.42511e-05	Dasheen mosaic virus	0.000149404
				Salinispora tropica CNB-440	0.000193146	Desulfovibrio vulgaris str. Hildenborough	0.000646576	Streptococcus parauberis KCTC 11537	2.83038e-05	Sodalis glossinidius str. 'morsitans'	7.85524e-05	Pseudomonas aeruginosa c7447m genome	0.000225952			Streptococcus mutans LJ23	0.000439434	Rhizobium leguminosarum bv. viciae 3841	1.89668e-05	Staphylococcus aureus Bmb9393	5.27516e-05	Desulfovibrio vulgaris str. Hildenborough	0.000234911			Streptococcus agalactiae ILRI112	8.85773e-05					Brachyspira pilosicoli WesB	0.000459358	Pseudomonas phage JG024	0.00044572			Staphylococcus phage phi5967PVL DNA	0.000285089	Bifidobacterium adolescentis ATCC 15703	0.000123806	Streptococcus mutans GS-5	0.000124205			Staphylococcus aureus CA-347	4.9551e-05	Clavibacter michiganensis subsp. michiganensis NCPPB 382	0.000147254
				Streptococcus pseudopneumoniae IS7493	0.000187016	Staphylococcus haemolyticus JCSC1435	0.00040718	Myxococcus xanthus DK 1622	1.56798e-05	Stenotrophomonas maltophilia K279a	7.46023e-05	Streptococcus mutans GS-5	0.000209001			Enterobacteria phage HK97	0.000383723	Lysinibacillus sphaericus C3-41	1.88166e-05	Enterobacteria phage M13	4.74015e-05	Leuconostoc phage phiLN04	0.000170534			Enterobacteria phage SfV	8.76745e-05					Weissella koreensis KACC 15510	0.000416353	Staphylococcus aureus 08BA02176	0.000369466			Xanthomonas oryzae pv. oryzae KACC 10331	0.000260686	Corynebacterium kroppenstedtii DSM 44385	0.000109055	Fusobacterium nucleatum subsp. nucleatum ATCC 25586	0.000115605			Lactococcus garvieae Lg2	4.01008e-05	Lactococcus lactis subsp. lactis KLDS 4.0325	0.000133604
				Streptococcus suis 05ZYH33	0.000147025	Edwardsiella tarda FL6-60	0.000364919			Salmonella enterica bacteriophage SE1	4.12513e-05	Serratia marcescens FGI94	0.000202601			Bradyrhizobium sp. BTAi1	0.000369707	Pseudomonas stutzeri A1501	1.22108e-05	Streptococcus intermedius C270	4.67014e-05	Klebsiella pneumoniae 342	0.000165089			Pediococcus pentosaceus ATCC 25745	8.70726e-05					Enterococcus faecalis V583	0.000334592	Desulfovibrio desulfuricans subsp. desulfuricans str. ATCC 27774	0.000270662			Ruminococcus sp. SR1/5	0.000213379	Capnocytophaga ochracea DSM 7271	0.000102055	Azotobacter vinelandii DJ	0.000108505			Shigella flexneri 2002017	2.62505e-05	Streptococcus iniae SF1	9.56028e-05
				Anaeromyxobacter sp. K	0.000124474	Rickettsia felis URRWXCal2	0.000284897			Bacteroides thetaiotaomicron VPI-5482	2.17007e-05	Streptococcus intermedius C270	0.000167351			Klebsiella phage JD001	0.000368056	Streptococcus salivarius 57.I	1.20106e-05	Pyrococcus yayanosii CH1	3.3601e-05	Shigella sonnei Ss046	0.000152519			Morganella morganii subsp. morganii KT	8.46149e-05					Delftia sp. Cs1-4	0.000320241	Neisseria meningitidis alpha14	0.000270562			Jannaschia sp. CCS1	0.000212229	Eubacterium rectale ATCC 33656	0.000100105	Serratia sp. AS13	0.000104904			Streptococcus mutans LJ23	2.25505e-05	Parabacteroides distasonis ATCC 8503	6.8502e-05
				Streptococcus agalactiae ILRI005	0.000114734	Streptococcus pasteurianus ATCC 43144	0.000276657			Enterobacteria phage HK446	1.36004e-05	Streptococcus intermedius JTH08	0.000145801			Coprothermobacter proteolyticus DSM 5265	0.000315147			Torque teno virus 7	3.0951e-05	Corynebacterium kroppenstedtii DSM 44385	9.3435e-05			Streptomyces coelicolor A3(2)	7.42324e-05					Streptococcus uberis 0140J	0.00031304	Staphylococcus aureus subsp. aureus Z172	0.000243161			Enterococcus faecalis V583	0.000208279	Laribacter hongkongensis HLHK9	9.79047e-05	Lactobacillus kefiranofaciens ZW3	6.68028e-05			Streptococcus infantarius subsp. infantarius CJ18	1.90504e-05	Lactobacillus amylovorus GRL 1112	6.32019e-05
				Streptococcus sanguinis SK36	0.000104733	Enterococcus faecium Aus0085	0.000268787			Streptococcus gallolyticus subsp. gallolyticus ATCC BAA-2069	1.08503e-05	Bifidobacterium longum DJO10A	0.000103351			Aeromonas hydrophila ML09-119	0.000259586			Pseudomonas fluorescens SBW25	3.06509e-05	Acidaminococcus intestini RyC-MR95	9.02289e-05			Bacteroides xylanisolvens XB1A	6.57057e-05					Megamonas hypermegale ART12/1	0.00031144	Corallococcus coralloides DSM 2259	0.00021856			Prevotella denticola F0289	0.000200027	Calothrix sp. PCC 7507	9.03543e-05	Torque teno virus 27	5.92025e-05			Ruminococcus albus 7	1.49003e-05	Pseudomonas protegens CHA0	5.74017e-05
				Fusobacterium nucleatum subsp. nucleatum ATCC 25586	8.01925e-05	Lactobacillus ruminis ATCC 27782	0.000255146			Herbaspirillum seropedicae SmR1	1.01003e-05	Neisseria meningitidis 8013	9.93007e-05			Mycobacterium tuberculosis CDC1551	0.000243769			Ralstonia solanacearum GMI1000	3.05509e-05	Lactococcus garvieae Lg2	8.71754e-05			Streptococcus thermophilus ND03	5.77809e-05					Proteus mirabilis BB2000	0.000283886	Staphylococcus phage phi5967PVL DNA	0.000212209			Lactobacillus helveticus CNRZ32	0.000176174	Pseudomonas mendocina ymp	7.58036e-05	Streptosporangium roseum DSM 43021	5.62524e-05			Pseudomonas syringae pv. phaseolicola 1448A	1.20002e-05	Ruminococcus albus 7	5.20015e-05
				Lactococcus phage P680	5.58218e-05	Cronobacter turicensis z3032	0.000204975					Streptococcus anginosus C238	9.69507e-05			Torque teno virus 15	0.000188908			Leifsonia xyli subsp. xyli str. CTCB07	2.63508e-05	Streptococcus thermophilus bacteriophage Sfi11	6.86513e-05			Desulfovibrio vulgaris DP4	5.27652e-05					Streptococcus iniae SF1	0.000274085	Serratia marcescens WW4	0.000207109			Saccharomyces cerevisiae S288c mitochondrion	0.000136169	Enterococcus faecium Aus0085	5.53026e-05	Pediococcus pentosaceus ATCC 25745	2.58511e-05			Salmonella enterica subsp. arizonae serovar 62:z4	1.11002e-05	Sodalis glossinidius str. 'morsitans'	4.36513e-05
				Streptomyces sp. SirexAA-E	5.08416e-05	Brachyspira pilosicoli B2904	0.000149594					Enterobacter aerogenes KCTC 2190	8.69506e-05			Treponema denticola ATCC 35405	0.000168235			Torque teno virus 1	2.54008e-05	Streptococcus salivarius CCHSS3	6.10177e-05			Haemophilus influenzae 10810	3.91726e-05					Pseudomonas aeruginosa UCBPP-PA14	0.000270434	Staphylococcus lugdunensis HKU09-01	0.000200159			Enterococcus hirae ATCC 9790	0.000116016	Cyanothece sp. PCC 7424	5.14525e-05	Enterobacteria phage mEpX1	2.15509e-05					Weissella phage phiYS61	2.80508e-05
				Micromonospora sp. L5	4.88016e-05	Enterobacteria phage PsP3	0.000136073					Lactococcus lactis subsp. cremoris A76	7.48005e-05			Bacteroides fragilis 638R	0.000165382			Corynebacterium jeikeium K411	2.30007e-05	Lactobacillus salivarius CECT 5713	3.52671e-05			Raoultella ornithinolytica B6	2.874e-05					Eubacterium rectale DSM 17629	0.000254832	Dasheen mosaic virus	0.000192808			Bacillus amyloliquefaciens TA208	0.000104564	Faecalibacterium prausnitzii L2-6	4.96024e-05	Prevotella denticola F0289	2.08509e-05					Proteus mirabilis BB2000	2.42507e-05
				Pyrococcus yayanosii CH1	4.79415e-05	Lactococcus phage bIL67	0.000106213					Tomato leaf curl Taiwan virus	7.09005e-05			Delftia acidovorans SPH-1	0.000129743			Magnaporthe oryzae virus 1	1.91006e-05	Torque teno virus 2	3.2061e-05			Cyanothece sp. PCC 7424	2.7787e-05					Intrasporangium calvum DSM 43043	0.000242731	Xanthomonas axonopodis pv. citrumelo F1	0.000150907			Saccharomyces cerevisiae virus L-A (L1)	7.73106e-05	Lactobacillus helveticus CNRZ32	4.89523e-05	Klebsiella phage KP36	2.07509e-05					Cronobacter sakazakii ATCC BAA-894	2.41007e-05
				Corynebacterium aurimucosum ATCC 700975	4.45114e-05	Streptococcus pyogenes HSC5	0.000105723					Streptococcus intermedius B196	4.62003e-05			Leuconostoc citreum KM20	0.000114576			Proteus mirabilis BB2000	1.70505e-05	Mycoplasma hyorhinis GDL-1	2.90585e-05			Bacillus subtilis PY79	2.64328e-05					Lactococcus lactis subsp. lactis KLDS 4.0325	0.000242431	Pediococcus pentosaceus SL4	0.000140506			Neisseria gonorrhoeae TCDC-NG08107	7.38601e-05	Mycoplasma hyorhinis GDL-1	4.89023e-05	Torque teno virus 3	1.55007e-05					Enterobacteria phage mEpX1	2.31007e-05
				Pseudomonas phage LBL3	3.41811e-05	Escherichia coli O103:H2 str. 12009	9.84725e-05					Ruminococcus obeum A2-162	3.62003e-05			Bifidobacterium adolescentis ATCC 15703	0.000111923			Veillonella parvula DSM 2008	1.67005e-05	Klebsiella phage JD001	1.64885e-05			Pseudomonas phage LBL3	2.64328e-05					Xanthobacter autotrophicus Py2	0.000196525	Selenomonas sputigena ATCC 35185	0.000134406			Belliella baltica DSM 15883	6.98096e-05	Torque teno virus 7	4.53522e-05	Tomato leaf curl Taiwan virus	1.47006e-05					Campylobacter hominis ATCC BAA-381	2.21507e-05
				Corynebacterium glutamicum ATCC 13032	2.92909e-05	Methanosphaera stadtmanae DSM 3091	7.9752e-05					Enterococcus faecalis 62	3.55503e-05			Lactobacillus amylovorus GRL 1112	8.50437e-05					Human adenovirus D	1.07379e-05			Ruminococcus obeum A2-162	1.30408e-05					Streptococcus anginosus C238	0.000181873	Pseudomonas putida BIRD-1	9.83043e-05			Streptococcus parasanguinis ATCC 15912	5.80079e-05	Staphylococcus haemolyticus JCSC1435	3.92519e-05	Capnocytophaga ochracea DSM 7271	1.42506e-05					Fusobacterium nucleatum subsp. nucleatum ATCC 25586	1.57005e-05
				Streptococcus parasanguinis FW213	2.47408e-05	Eubacterium siraeum 70/3	7.9212e-05					Saccharomyces cerevisiae virus L-BC (La)	2.72502e-05			Pseudomonas fluorescens SBW25	6.43709e-05									Haemophilus parainfluenzae T3T1	1.25393e-05					Nocardia brasiliensis ATCC 700358	0.000173372	Pseudomonas protegens Pf-5	9.48542e-05			Variovorax paradoxus EPS	4.21058e-05	Bacteroides uniformis mobilizable transposon NBU1	3.78018e-05	Olsenella uli DSM 7084	1.18005e-05					Streptococcus agalactiae A909	1.53005e-05
				Streptomyces bingchenggensis BCW-1	2.30507e-05	Magnaporthe oryzae chrysovirus 1 segment 1	6.64417e-05					Ralstonia solanacearum GMI1000	1.98501e-05			Leuconostoc gelidum JB7	4.88538e-05															Propionibacterium phage P100D	0.000167921	Micrococcus luteus NCTC 2665	7.23532e-05			Helicobacter pylori XZ274	4.20057e-05	Eubacterium cylindroides T2-87	3.59517e-05	Klebsiella oxytoca KCTC 1686	1.06004e-05					Pseudomonas phage JG024	1.35004e-05
				Streptococcus thermophilus bacteriophage Sfi11	1.90506e-05	Corynebacterium glutamicum ATCC 13032	5.50014e-05					Methanosphaera stadtmanae DSM 3091	1.91001e-05			Eubacterium siraeum 70/3	4.78027e-05															Citrobacter koseri ATCC BAA-895	0.000165071	Mycoplasma bovis PG45	5.20023e-05			Finegoldia magna ATCC 29328	4.12056e-05	Shigella flexneri 2a str. 301	3.56517e-05							Streptococcus agalactiae 2-22	1.10503e-05
				Staphylococcus carnosus subsp. carnosus TM300	1.43605e-05	Shigella sonnei 53G	3.14808e-05					Dasheen mosaic virus	1.90501e-05			Enterobacteria phage HK225	4.42988e-05															Enterococcus faecalis OG1RF	0.00015787	Methylobacterium populi BJ001	5.01022e-05			Enterobacteria phage mEp237	3.95054e-05	Achromobacter xylosoxidans NBRC 15126 = ATCC 27061	3.49017e-05
				Bacillus megaterium DSM 319	1.31404e-05	Proteus mirabilis HI4320	3.07608e-05					Bacillus atrophaeus 1942	1.35501e-05			Staphylococcus aureus Bmb9393	3.84924e-05															Tistrella mobilis KA081020-065	0.00015467	Enterobacteria phage HK225	4.72021e-05			Faecalibacterium prausnitzii L2-6	2.99541e-05	Leifsonia xyli subsp. cynodontis DSM 46306	3.37516e-05
						Campylobacter curvus 525.92	2.03805e-05					Haemophilus influenzae 10810	1.35001e-05			Pseudomonas syringae pv. tomato str. DC3000	3.24357e-05															Torque teno virus 19	0.000148719	Lactobacillus salivarius CECT 5713	3.55016e-05			Meiothermus silvanus DSM 9946	2.79038e-05	Atopobium parvulum DSM 20469	3.18515e-05
						Cronobacter sakazakii ATCC BAA-894	1.84405e-05									Enterobacteria phage SfV	2.9032e-05															Ruminococcus champanellensis 18P13	0.000143268	Thermobispora bispora DSM 43833	3.46515e-05			Edwardsiella tarda EIB202	2.76538e-05	Belliella baltica DSM 15883	3.06515e-05
						Yersinia enterocolitica subsp. palearctica Y11	1.50004e-05									Bacillus licheniformis DSM 13 = ATCC 14580	2.66293e-05															Delftia acidovorans SPH-1	0.000136467	Macrococcus caseolyticus JCSC5402	2.87013e-05			Citrobacter koseri ATCC BAA-895	1.71523e-05	Pseudomonas fulva 12-X	3.04014e-05
						Streptococcus uberis 0140J	1.47804e-05									Stenotrophomonas maltophilia R551-3	2.65793e-05															Magnaporthe oryzae chrysovirus 3 RdRp gene for RNA dependent RNA polymerase	0.000133167	Mycoplasma bovis HB0801	2.68012e-05			Enterococcus faecalis D32	1.4902e-05	Cronobacter turicensis z3032	2.47012e-05
						Pseudomonas aeruginosa B136-33	1.30203e-05									Enterobacteria phage mEp237	2.50276e-05															Corynebacterium kroppenstedtii DSM 44385	0.000127366	Streptococcus agalactiae A909	2.58011e-05			Streptococcus intermedius JTH08	1.22017e-05	Rhodococcus erythropolis CCM2595	2.0601e-05
																Treponema succinifaciens DSM 2489	2.48274e-05															Serratia sp. AS12	0.000123616	Anaerococcus prevotii DSM 20548	2.3851e-05					Stenotrophomonas maltophilia K279a	1.90509e-05
																Bacillus subtilis PY79	2.24748e-05															Enterobacteria phage HK544	0.000118515	Ruminococcus albus 7	1.16005e-05
																Bacillus megaterium DSM 319	2.19242e-05															Ruegeria sp. TM1040	0.000110864	Pseudomonas putida BIRD-1	1.02004e-05
																Lactococcus lactis subsp. lactis KLDS 4.0325	2.15738e-05															Laribacter hongkongensis HLHK9	0.000109614
																Yersinia enterocolitica subsp. palearctica 105.5R(r)	1.93213e-05															Kribbella flavida DSM 17836	0.000105863
																Thermobispora bispora DSM 43833	1.93213e-05															Magnaporthe oryzae virus 3 strain QSP5	0.000103513
																Wheat dwarf virus	1.77696e-05															Enterococcus hirae ATCC 9790	9.50621e-05
																Propionibacterium phage P100D	1.71689e-05															Neisseria gonorrhoeae FA 1090	8.56609e-05
																Staphylococcus lugdunensis HKU09-01	1.62179e-05															Enterobacteria phage HK97	7.95601e-05
																																Lactobacillus salivarius CECT 5713	7.64597e-05
																																Eubacterium rectale ATCC 33656	7.28592e-05
																																Streptococcus gallolyticus subsp. gallolyticus ATCC 43143	6.79086e-05
																																Megasphaera elsdenii DSM 20460	4.84061e-05
																																Neisseria lactamica 020-06	4.01551e-05
																																Torque teno virus 14	3.83049e-05
																																Bacillus sp. JS	3.64546e-05
																																Lactobacillus gasseri ATCC 33323	2.73035e-05
																																Corynebacterium variabile DSM 44702	2.20028e-05
																																Enterobacteria phage M13	2.05026e-05
																																Cronobacter sakazakii ATCC BAA-894	1.87524e-05
																																Aeromonas veronii B565	1.71522e-05
																																Anaerococcus prevotii DSM 20548	1.68521e-05
																																Pseudomonas putida BIRD-1	1.5402e-05
