# Supplementary material for: TaxiBGC: a Taxonomy-Guided Approach for Profiling Experimentally Characterized Microbial Biosynthetic Gene Clusters and Secondary Metabolite Production Potential in Metagenomes
Source: mSystems. 2022 Nov 15;7(6):e00925-22. doi: 10.1128/msystems.00925-22 (PMC9765181; doi:10.1128/msystems.00925-22)
Supplement: TABLE S8 [file msystems.00925-22-s0010.xlsx]

## Sheet: Table S8
Table S8. Number of BGC-harboring and non-BGC-harboring microbial species in simulated metagenomes.
#	Simulated metagenome ID	Total number of species in the simulated metagenome	non-BGC-harboring species (from NCBI GenBank)	BGC-harboring species (from MIBiG)
1	SM1	47	39	8
2	SM2	51	40	11
3	SM3	71	54	17
4	SM4	76	69	7
5	SM5	60	50	10
6	SM6	63	50	13
7	SM7	73	58	15
8	SM8	39	35	4
9	SM9	89	78	11
10	SM10	57	43	14
11	SM11	66	54	12
12	SM12	70	62	8
13	SM13	54	43	11
14	SM14	71	59	12
15	SM15	53	46	7
16	SM16	51	39	12
17	SM17	97	77	20
18	SM18	80	65	15
19	SM19	54	42	12
20	SM20	77	63	14
21	SM21	76	62	14
22	SM22	72	55	17
23	SM23	46	37	9
24	SM24	63	54	9
25	SM25	69	64	5
